# Supplementary material for: Identification of a Metabolism-Related Risk Signature Associated With Clinical Prognosis in Glioblastoma Using Integrated Bioinformatic Analysis
Source: Front Oncol. 2020 Sep 3;10:1631. doi: 10.3389/fonc.2020.01631 (PMC7523182; doi:10.3389/fonc.2020.01631)
Supplement: Supplementary file 2 [file Table_2.XLSX]

## Sheet: Glucose_metabolism_pathways
PID_INSULIN_GLUCOSE_PATHWAY	http://www.gsea-msigdb.org/gsea/msigdb/cards/PID_INSULIN_GLUCOSE_PATHWAY	TRIP10	YWHAE	PRKCZ	YWHAQ	YWHAG	GSK3B	AKT1	YWHAB	INSR	STXBP4	STX4	ASIP	YWHAH	SLC2A4	INS	PPP1R3A	RHOQ	YWHAZ	PPP1CC	LNPEP	TBC1D4	GYS1	VAMP2	SFN	AKT2	PRKCI
REACTOME_GLUCOSE_METABOLISM	http://www.gsea-msigdb.org/gsea/msigdb/cards/REACTOME_GLUCOSE_METABOLISM	SLC25A13	MDH1	NUP160	TPR	NDC1	PFKP	PKM	NUP133	PRKACA	ENO1	NUP37	GCKR	SEH1L	NUP50	AAAS	NUP188	SLC25A1	PCK2	RAE1	PGK1	NUP93	PPP2CB	GPI	PPP2R1A	GAPDHS	GCK	ENO3	SLC25A11	NUP88	ALDOC	NUP98	NUP107	GAPDH	TPI1	ENO2	PPP2R5D	GNPDA1	NUP155	PPP2CA	PFKFB4	SLC25A12	GOT1	NUP43	PFKFB2	PCK1	NUP153	GOT2	NUP85
CUI_GLUCOSE_DEPRIVATION	http://www.gsea-msigdb.org/gsea/msigdb/cards/CUI_GLUCOSE_DEPRIVATION	PIGA	RRM2	ZAP70	CXCL2	FKBP2	CALR	PDIA4	FUT1	ART3	SEPHS2	PRAME	SARS	KIF5C	ASNS	PYCR1	DNAJC3	GADD45A	RELB	TXNRD1	CDK1	KDELR2	ANLN	SGK3	PRKCZ	NDUFB3	NEU1	TXNIP	SLC35B1	KCNF1	EIF2AK3	DDIT4	SEMG1	PDIA6	ERO1B	PPEF2	TRPS1	GFAP	CLGN	DNAJB11	B3GNT6	CANX	TFRC	HIST1H4J	PLK3	CBR3	OCLN	CDT1	PDIA3
GO_GLUCOSE_6_PHOSPHATE_METABOLIC_PROCESS	http://www.gsea-msigdb.org/gsea/msigdb/cards/GO_GLUCOSE_6_PHOSPHATE_METABOLIC_PROCESS	G6PC	G6PD	GCK	GPI	HK1	HK2	HK3	NFE2L1	G6PC2	HKDC1	G6PC3
GO_GLUCOSE_IMPORT	http://www.gsea-msigdb.org/gsea/msigdb/cards/GO_GLUCOSE_IMPORT	SORBS1	ARPP19	CAPN10	OSBPL8	C1QTNF2	CREBL2	MAPK14	DRD1	AKT1	AKT2	RHOQ	APPL1	FGF21	GPC3	TRARG1	GRB10	KLF15	GSK3A	HK2	OSTN	IGF1	INS	INSR	IRS1	C1QTNF12	LEP	MIR103A1	MIR103A2	MIR107	MIR143	MIR223	MEF2A	NFE2L2	PRKAG2	AC016586.1	ENPP1	PIK3R1	PLA2G1B	RAB4B	POU4F2	PID1	APPL2	ITLN1	SELENOS	PRKCI	PTH	PTPN11	RAP1A
GO_REGULATION_OF_GLUCOSE_METABOLIC_PROCESS	http://www.gsea-msigdb.org/gsea/msigdb/cards/GO_REGULATION_OF_GLUCOSE_METABOLIC_PROCESS	ZMPSTE24	NCOA2	SORBS1	DUSP12	C1QTNF1	C1QTNF2	COX11	AKT1	AKT2	ESRRB	PASK	SIRT1	MLYCD	MTOR	GCGR	GCK	GCKR	GNB3	GPLD1	GSK3A	GSK3B	FOXA2	ACACB	IGF1	IGF2	IGFBP3	IGFBP4	IGFBP5	INS	INSR	IRS1	KHK	C1QTNF12	NFE2L1	PRKN	ADIPOR1	LCMT1	PDK1	PDK2	PDK3	PDK4	ENPP1	INPP5K	PFKFB1	PFKFB2	PHKG2	PMAIP1	POMC
GO_CELLULAR_GLUCOSE_HOMEOSTASIS	http://www.gsea-msigdb.org/gsea/msigdb/cards/GO_CELLULAR_GLUCOSE_HOMEOSTASIS	RACK1	UNC13B	CFTR	GJB6	PPARGC1A	ADCY5	ADCY8	CMA1	SLC9B2	CPB2	CRH	ADRA2A	CYBA	CYP7A1	AGER	EFNA5	ENDOG	SLC29A1	EPHA5	ERN1	RFX6	FKBP1B	RAB11FIP2	FOXO1	FOXO3	SIRT1	STXBP4	MPC2	SIN3A	RAB11FIP5	ZBTB20	GAS6	GATA4	FGF21	GCG	GCK	GHRHR	GCLC	GCLM	GPLD1	GPR27	GPER1	KLF15	GRIK5	PHPT1	HIF1A	HK1	HK2
GO_GLUCOSE_METABOLIC_PROCESS	http://www.gsea-msigdb.org/gsea/msigdb/cards/GO_GLUCOSE_METABOLIC_PROCESS	ZMPSTE24	AKR1A1	NCOA2	SORBS1	NISCH	DUSP12	C1QTNF1	C1QTNF2	OMA1	GALM	COX11	CPT1A	CREM	MAPK14	DLAT	AKT1	AKT2	ESRRB	FABP5	BRAT1	WDTC1	PASK	SIRT1	MLYCD	MTOR	G6PD	SLC37A4	GAA	GCGR	GCK	GCKR	SERP1	GNB3	GPLD1	HECTD4	GSK3A	GSK3B	FOXA2	ONECUT1	ACACB	APOD	IGF1	IGF2	IGFBP3	IGFBP4	IGFBP5	INS	INPPL1
GO_CELLULAR_RESPONSE_TO_GLUCOSE_STARVATION	http://www.gsea-msigdb.org/gsea/msigdb/cards/GO_CELLULAR_RESPONSE_TO_GLUCOSE_STARVATION	SIK1B	MYBBP1A	KPTN	SESN3	C12orf66	SIK1	NIM1K	BHLHA15	ATG14	SIK2	SZT2	RRP8	HIGD1A	TBL2	SESN1	PIK3R4	HNRNPA1	HSPA5	IFI16	ASNS	ATF4	NFE2L2	SH3GLB1	PIK3C3	PMAIP1	IMPACT	PRKAA1	PRKAA2	ITFG2	BCL2	SLC2A1	TP53	UPP1	XBP1	ZC3H12A	CPEB4	NUAK2	SESN2	BECN1	MTMR3	EIF2AK3	PICK1
GO_NEGATIVE_REGULATION_OF_GLUCOSE_IMPORT	http://www.gsea-msigdb.org/gsea/msigdb/cards/GO_NEGATIVE_REGULATION_OF_GLUCOSE_IMPORT	GRB10	GSK3A	OSTN	LEP	MIR103A1	MIR103A2	MIR107	MIR143	AC016586.1	ENPP1	PID1	APPL2	SELENOS	STXBP3	TNF	PEA15
GO_GLUCOSE_CATABOLIC_PROCESS	http://www.gsea-msigdb.org/gsea/msigdb/cards/GO_GLUCOSE_CATABOLIC_PROCESS	LRP5	PFKFB2	PFKL	PFKM	PFKP	TIGAR	BAD	TKTL1	SLC25A12	ACTN3
GO_POSITIVE_REGULATION_OF_INSULIN_SECRETION_INVOLVED_IN_CELLULAR_RESPONSE_TO_GLUCOSE_STIMULUS	http://www.gsea-msigdb.org/gsea/msigdb/cards/GO_POSITIVE_REGULATION_OF_INSULIN_SECRETION_INVOLVED_IN_CELLULAR_RESPONSE_TO_GLUCOSE_STIMULUS	CFTR	ADCY8	CRH	RFX6	MPC2	GCG	GPLD1	GPR27	PHPT1	HIF1A	PDX1	KIF5B	C1QTNF12	LRP1	ARRB1	OXCT1	GHRL	TRPM4	ANO1	PPP3CB	SYBU	BAD	CLTRN	NADK	SRI	STX4	VSNL1	GPR68	PLA2G6	DYNLL1	BAIAP3	C2CD2L	NR1H4
GO_POSITIVE_REGULATION_OF_GLUCOSE_METABOLIC_PROCESS	http://www.gsea-msigdb.org/gsea/msigdb/cards/GO_POSITIVE_REGULATION_OF_GLUCOSE_METABOLIC_PROCESS	SORBS1	C1QTNF2	AKT1	AKT2	ESRRB	GCK	GPLD1	IGF1	IGF2	INS	INSR	IRS1	PHKG2	PMAIP1	PTH	PPP1R3G	SRC	DYRK2	SLC45A3	SLC25A12	IRS2	PPP1R3E	RGN	EPM2AIP1
GO_GLUCOSE_BINDING	http://www.gsea-msigdb.org/gsea/msigdb/cards/GO_GLUCOSE_BINDING	G6PD	GCK	GYS1	SLC2A8	HK1	HK2	HK3	PYGL	SLC2A3	UGP2	HKDC1
GO_REGULATION_OF_GLUCOSE_TRANSMEMBRANE_TRANSPORT	http://www.gsea-msigdb.org/gsea/msigdb/cards/GO_REGULATION_OF_GLUCOSE_TRANSMEMBRANE_TRANSPORT	SORBS1	ARPP19	CAPN10	OSBPL8	C1QTNF2	CREBL2	MAPK14	EDN1	EDNRA	AKT1	AKT2	FABP5	RHOQ	STXBP4	CLIP3	APPL1	FGF21	GH1	GIP	GPC3	GRB10	KLF15	GSK3A	HK2	FFAR4	OSTN	IGF1	IL1B	INS	INSR	IRS1	C1QTNF12	LEP	MIR103A1	MIR103A2	MIR107	MIR143	MIR223	MEF2A	NFE2L2	PRKAG2	AC016586.1	ENPP1	INPP5K	PIK3R1	PLA2G1B	POU4F2	PID1
GO_POSITIVE_REGULATION_OF_GLUCOSE_TRANSMEMBRANE_TRANSPORT	http://www.gsea-msigdb.org/gsea/msigdb/cards/GO_POSITIVE_REGULATION_OF_GLUCOSE_TRANSMEMBRANE_TRANSPORT	SORBS1	ARPP19	CAPN10	OSBPL8	C1QTNF2	CREBL2	MAPK14	AKT1	AKT2	RHOQ	CLIP3	APPL1	FGF21	GH1	GIP	GPC3	KLF15	IGF1	INS	INSR	IRS1	C1QTNF12	MIR223	MEF2A	NFE2L2	PIK3R1	POU4F2	ITLN1	PRKCI	PTH	PTPN11	RAP1A	RNASEL	SLC1A2	BRAF	TERT	C3	ADIPOR2	NR4A3	CLTCL1	IRS2	ADIPOQ	C2CD5	FGF19
GO_NEGATIVE_REGULATION_OF_GLUCOSE_TRANSMEMBRANE_TRANSPORT	http://www.gsea-msigdb.org/gsea/msigdb/cards/GO_NEGATIVE_REGULATION_OF_GLUCOSE_TRANSMEMBRANE_TRANSPORT	FABP5	GRB10	GSK3A	OSTN	IL1B	LEP	MIR103A1	MIR103A2	MIR107	MIR143	AC016586.1	ENPP1	INPP5K	PID1	APPL2	PRKCB	SELENOS	RSC1A1	STXBP3	TNF	PEA15
GO_INSULIN_SECRETION_INVOLVED_IN_CELLULAR_RESPONSE_TO_GLUCOSE_STIMULUS	http://www.gsea-msigdb.org/gsea/msigdb/cards/GO_INSULIN_SECRETION_INVOLVED_IN_CELLULAR_RESPONSE_TO_GLUCOSE_STIMULUS	CFTR	ADCY5	ADCY8	SLC9B2	CRH	ADRA2A	EFNA5	EPHA5	RFX6	FKBP1B	RAB11FIP2	STXBP4	MPC2	RAB11FIP5	GCG	GPLD1	GPR27	PHPT1	HIF1A	HMGCR	FOXA2	PDX1	KIF5B	C1QTNF12	LRP1	LRP5	ARRB1	PIM3	OXCT1	SIDT2	CDK16	SELENOT	GHRL	TRPM4	ANO1	PPP3CB	SYBU	PRKCE	ENY2	BAD	CLTRN	PTPRN	PTPRN2	RAF1	NADK	SRI	STX4	TIAM1
GO_REGULATION_OF_TRANSCRIPTION_BY_GLUCOSE	http://www.gsea-msigdb.org/gsea/msigdb/cards/GO_REGULATION_OF_TRANSCRIPTION_BY_GLUCOSE	RRP8	FOXA2	SRF	USF1	USF2
GO_NEGATIVE_REGULATION_OF_INSULIN_SECRETION_INVOLVED_IN_CELLULAR_RESPONSE_TO_GLUCOSE_STIMULUS	http://www.gsea-msigdb.org/gsea/msigdb/cards/GO_NEGATIVE_REGULATION_OF_INSULIN_SECRETION_INVOLVED_IN_CELLULAR_RESPONSE_TO_GLUCOSE_STIMULUS	ADRA2A	FKBP1B	HMGCR	PIM3	ENY2	UCP2	JAGN1	NDUFAF2	MAP4K4
GO_RESPONSE_TO_OXYGEN_GLUCOSE_DEPRIVATION	http://www.gsea-msigdb.org/gsea/msigdb/cards/GO_RESPONSE_TO_OXYGEN_GLUCOSE_DEPRIVATION	DNM1L	NAMPT	AQP3	IREB2	ATF4	TSC1	CACNB3	CBL	AIFM1
GO_GLUCOSE_SODIUM_SYMPORTER_ACTIVITY	http://www.gsea-msigdb.org/gsea/msigdb/cards/GO_GLUCOSE_SODIUM_SYMPORTER_ACTIVITY	SLC5A11	SLC5A10	SLC5A9	SLC5A1	SLC5A2	SLC5A3	SLC5A4
REACTOME_SYNTHESIS_SECRETION_AND_INACTIVATION_OF_GLUCOSE_DEPENDENT_INSULINOTROPIC_POLYPEPTIDE_GIP	http://www.gsea-msigdb.org/gsea/msigdb/cards/REACTOME_SYNTHESIS_SECRETION_AND_INACTIVATION_OF_GLUCOSE_DEPENDENT_INSULINOTROPIC_POLYPEPTIDE_GIP	PAX6	ISL1	SPCS1	SPCS2	FFAR1	SPCS3	GATA4	SEC11A	GPR119	GIP	SEC11C	PCSK1	DPP4
[truncated: 103 more columns]

## Sheet: Glucose_metabolism_genes
AAAS
AACS
ABCC8
AC004551.1
AC016586.1
ACACB
ACTN3
ADCY5
ADCY8
ADIPOQ
ADIPOR1
ADIPOR2
ADPGK
ADRA2A
AGER
AIFM1
AKR1A1
AKT1
AKT2
ALDH5A1
ALDOA
ALDOB
ALDOC
ANLN
ANO1
APOD
APPL1
APPL2
AQP3
ARNTL
ARPP19
ARRB1
ART3
ASIP
ASNS
ASPSCR1
ATF4
ATG14
B3GNT6
BAD
BAIAP3
BCL2
BECN1
BHLHA15
BPGM
BRAF
BRAT1
BRS3
BRSK2
C12orf66
C1QTNF1
C1QTNF12
C1QTNF2
C2CD2L
C2CD5
C3
CACNB3
CALR
CANX
CAPN10
CARTPT
CASR
CBL
CBR3
CCPG1
CDK1
CDK16
CDT1
CFTR
CLGN
CLIP3
CLTCL1
CLTRN
CMA1
COX11
CPB2
CPEB4
CPT1A
CREBL2
CREM
CRH
CXCL2
CYBA
CYP7A1
DCXR
DDIT4
DLAT
DNAJB11
DNAJC3
DNM1L
DPP4
DRD1
DUSP12
DYNLL1
DYRK2
EDN1
EDNRA
EFNA5
EIF2AK3
ELF3
ENDOG
ENO1
ENO2
ENO3
ENPP1
ENY2
EPHA5
EPM2AIP1
ERN1
ERO1B
ESRRB
FABP5
FBP1
FBP2
FFAR1
FFAR4
FGF19
FGF21
FIS1
FKBP1B
FKBP2
FOXA2
FOXA3
FOXO1
FOXO3
FUT1
G6PC
G6PC2
G6PC3
G6PD
GAA
GABARAPL3
GADD45A
GALM
GAPDH
GAPDHS
GAS6
GATA4
GCG
GCGR
GCK
GCKR
GCLC
GCLM
GDPGP1
GFAP
GFPT1
GH1
GHRHR
GHRL
GIP
GJB6
GNB3
GNPDA1
GNPDA2
GOT1
GOT2
GPC3
GPER1
GPI
GPLD1
GPR119
GPR27
GPR68
GRB10
GRIK5
GSDME
GSK3A
GSK3B
GYS1
H6PD
HECTD4
HIF1A
HIGD1A
HIST1H4J
HK1
HK2
HK3
HKDC1
HMGCR
HMGN3
HNF1A
HNRNPA1
HSPA5
ICAM1
IFI16
IGF1
IGF1R
IGF2
IGFBP3
IGFBP4
IGFBP5
IL1B
IMPACT
INPP5K
INPPL1
INS
INSR
IREB2
IRS1
IRS2
ISL1
ITFG2
ITLN1
JAGN1
KCNB1
KCNF1
KCNJ11
KDELR2
KHK
KIF5B
KIF5C
KLF15
KPTN
LCMT1
LEP
LGALS1
LIN28A
LNPEP
LRP1
LRP5
LRP5L
MAP4K4
MAPK14
MDH1
MDH2
MEF2A
MEN1
MIDN
MIR103A1
MIR103A2
MIR107
MIR143
MIR15A
MIR16-1
MIR16-2
MIR223
MIRLET7G
MLXIPL
MLYCD
MPC2
MTMR3
MTOR
MYBBP1A
NADK
NAMPT
NCOA2
NDC1
NDUFAF2
NDUFB3
NEU1
NEUROD1
NFE2L1
NFE2L2
NGFR
NIM1K
NISCH
NKX1-1
NME1
NME2
NOX4
NPY1R
NR1D1
NR1H4
NR4A3
NUAK2
NUCKS1
NUP107
NUP133
NUP153
NUP155
NUP160
NUP188
NUP205
NUP210
NUP214
NUP35
NUP37
NUP43
NUP50
NUP54
NUP58
NUP62
NUP85
NUP88
NUP93
NUP98
NUPL2
OCLN
OMA1
ONECUT1
OPA1
OPRK1
OSBPL8
OSTN
OXCT1
PASK
PAX2
PAX6
PBK
PC
PCK1
PCK2
PCSK1
PDHA1
PDHA2
PDHB
PDIA3
PDIA4
PDIA6
PDK1
PDK2
PDK3
PDK4
PDX1
PEA15
PFKFB1
PFKFB2
PFKFB3
PFKFB4
PFKL
PFKM
PFKP
PGAM1
PGAM2
PGK1
PGK2
PGM1
PGM2
PGM2L1
PGM5
PGP
PHKG2
PHLDA2
PHPT1
PICK1
PID1
PIGA
PIH1D1
PIK3C3
PIK3CA
PIK3R1
PIK3R2
PIK3R4
PIM3
PKLR
PKM
PLA2G1B
PLA2G6
PLK3
PMAIP1
POLG
POM121
POM121C
POMC
POU4F2
PPARD
PPARGC1A
PPEF2
PPIB
PPP1CA
PPP1CB
PPP1CC
PPP1R3A
PPP1R3B
PPP1R3D
PPP1R3E
PPP1R3F
PPP1R3G
PPP2CA
PPP2CB
PPP2R1A
PPP2R1B
PPP2R5D
PPP3CA
PPP3CB
PRAME
PREB
PRKAA1
PRKAA2
PRKACA
PRKACB
PRKACG
PRKAG2
PRKCB
PRKCE
PRKCI
PRKCZ
PRKN
PTH
PTPN11
PTPRN
PTPRN2
PYCR1
PYGL
RAB11B
RAB11FIP2
RAB11FIP5
RAB4B
RACK1
RAE1
RAF1
RANBP2
RAP1A
RELB
RFX6
RGN
RHOQ
RNASEL
RORA
RORC
RPS6KB1
RRM2
RRP8
RSC1A1
RTN2
SARS
SEC11A
SEC11C
SEC13
SEH1L
SELENOS
SELENOT
SEMG1
SEPHS2
SERP1
SERPINF1
SESN1
SESN2
SESN3
SFN
SGK3
SH3GLB1
SIDT2
SIK1
SIK1B
SIK2
SIN3A
SIRT1
SLC1A2
SLC25A1
SLC25A10
SLC25A11
SLC25A12
SLC25A13
SLC25A27
SLC29A1
SLC2A1
SLC2A3
SLC2A4
SLC2A8
SLC33A1
SLC35B1
SLC37A1
SLC37A2
SLC37A4
SLC3A2
SLC45A3
SLC5A1
SLC5A10
SLC5A11
SLC5A2
SLC5A3
SLC5A4
SLC5A9
SLC9B2
SMARCA4
SMARCB1
SORBS1
SORD
SORT1
SOX4
SPCS1
SPCS2
SPCS3
SRC
SRF
SRI
STAR
STX4
STXBP3
STXBP4
SYBU
SZT2
TBC1D4
TBL2
TERT
TFAP2B
TFF3
TFRC
TGIF1
TH
TIAM1
TIGAR
TKTL1
TNF
TP53
TPI1
TPR
TRA2B
TRARG1
TRIB3
TRIP10
TRPM4
TRPS1
TSC1
TWNK
TXNIP
TXNRD1
UCP2
UGP2
UNC13B
UPP1
USF1
USF2
VAMP2
VSNL1
WDR35
WDTC1
XBP1
YES1
YWHAB
YWHAE
YWHAG
YWHAH
YWHAQ
YWHAZ
ZAP70
ZBTB20
ZC3H12A
ZMPSTE24
ZNF236

## Sheet: Glutamine_metabolism_pathway
REACTOME_GLUTAMATE_AND_GLUTAMINE_METABOLISM	http://www.gsea-msigdb.org/gsea/msigdb/cards/REACTOME_GLUTAMATE_AND_GLUTAMINE_METABOLISM	ALDH18A1	OAT	PYCR3	GLS	GOT2	GLS2	GLUL	PYCR2	GLUD1	RIMKLB	KYAT1	RIMKLA	GLUD2	PYCR1

## Sheet: Glutamine_metabolism_genes
GLS
GLS2
GLUD1
GLUD2
GLUL
GOT2
KYAT1
OAT
PYCR1
PYCR2
PYCR3
RIMKLA
RIMKLB

## Sheet: Lipid_metabolism_pathways
REACTOME_METABOLISM_OF_LIPIDS	http://www.gsea-msigdb.org/gsea/msigdb/cards/REACTOME_METABOLISM_OF_LIPIDS	NFYA	CYP51A1	MTMR7	NDUFAB1	ACSM3	CREBBP	TSPOAP1	PON1	CROT	ABCB4	GDE1	AC003665.1	AGK	ALDH3B1	ARSD	PNPLA4	MED24	STARD3NL	ABHD5	PIK3C2A	MBTPS2	NR1H4	ELOVL5	ALOX5	DPEP1	AGPS	CYP24A1	OSBPL5	ALAS1	NR1H3	AGPAT4	PNPLA6	CYP46A1	PI4K2B	INPP4A	MED17	HEXB	PIK3CB	PLEKHA5	MSMO1	THRAP3	GALC	TBXAS1	ACAA1	ARSF	DGAT2	SPHK2	MED29
REACTOME_PHOSPHOLIPID_METABOLISM	http://www.gsea-msigdb.org/gsea/msigdb/cards/REACTOME_PHOSPHOLIPID_METABOLISM	MTMR7	GDE1	AGK	PIK3C2A	OSBPL5	AGPAT4	PNPLA6	PI4K2B	INPP4A	PIK3CB	PLEKHA5	DGAT2	MTMR1	PLA2G10	SLC44A1	CHAT	CSNK2A2	MGLL	PLD1	PIK3C3	SYNJ2	STARD7	HADHA	CPNE3	DDHD2	MTMR2	ACHE	PGS1	LPCAT2	CRLS1	PITPNM2	OSBPL8	PITPNM3	PLA2G3	SBF1	CHKB	MTMR3	PNPLA3	ABHD4	DDHD1	CPNE6	CSNK2A1	CDS2	LPIN2	BMX	MTMR8	TAZ	PCYT1B
HALLMARK_FATTY_ACID_METABOLISM	http://www.gsea-msigdb.org/gsea/msigdb/cards/HALLMARK_FATTY_ACID_METABOLISM	ACAA1	ACAA2	ACADL	ACADM	ACOT8	ACOX1	ACSL1	ALDH3A2	CCDC58	CPT2	CYP4A11	DECR1	ECH1	ECI1	ELOVL5	FABP1	FABP2	HADH	HIBCH	HMGCL	HSD17B11	IDH1	ME1	MGLL	MLYCD	PCBD1	RETSAT	S100A10	SUCLG1	VNN1	EHHADH	ALDH9A1	HADHB	ECHS1	ACADS	CA2	HSD17B10	ALDH1A1	ACADVL	HSD17B4	CA4	ADH1C	ADH7	PTS	MAOA	HAO2	HSD17B7	MCEE
KEGG_GLYCEROPHOSPHOLIPID_METABOLISM	http://www.gsea-msigdb.org/gsea/msigdb/cards/KEGG_GLYCEROPHOSPHOLIPID_METABOLISM	PEMT	PLA2G15	GPD1	GPD1L	LPGAT1	GPAM	MBOAT2	MBOAT7	CHAT	LPCAT1	PTDSS1	ACHE	PLA2G3	DGKZ	ETNK1	DGKE	DGKD	PCYT1A	DGKH	JMJD7-PLA2G4B	CHPT1	MBOAT1	PLA2G6	PLA2G2E	PLA2G10	LPCAT3	PLA2G2A	ETNK2	PLA2G4A	PLA2G5	PLA2G12B	PLA2G4B	PTDSS2	PLA2G2F	PCYT2	CDS1	AGPAT3	AGPAT4	PGS1	LYPLA1	PLA2G1B	ADPRM	CDIPT	DGKQ	CDS2	DGKB	DGKG	PLPP3
REACTOME_FATTY_ACID_METABOLISM	http://www.gsea-msigdb.org/gsea/msigdb/cards/REACTOME_FATTY_ACID_METABOLISM	NDUFAB1	ACSM3	PON1	CROT	ELOVL5	ALOX5	DPEP1	TBXAS1	ACAA1	ELOVL1	ACSL4	ALDH3A2	ACADVL	PTGS2	HACD3	ACACB	HADHA	ACOX3	PTGS1	CRAT	ACOT7	SCD	TECR	GGT5	GGT1	SLC25A1	MCAT	SLC25A17	ACOT8	ABCD1	MLYCD	ABCC1	ACSBG1	DECR1	PON3	PON2	PRKAG2	PTGR1	PTGDS	PHYH	ACBD5	ALOX12	CPT1A	PTGES3	LTA4H	ACAD10	PPARD	ACOT13
KEGG_FATTY_ACID_METABOLISM	http://www.gsea-msigdb.org/gsea/msigdb/cards/KEGG_FATTY_ACID_METABOLISM	CPT1A	CPT1C	ACADS	ALDH1B1	ACADSB	ACADL	ALDH2	ACADM	CYP4A11	ACAT2	ACADVL	ACAT1	ACAA2	HADH	HADHB	HADHA	CYP4A22	ADH7	ADH6	ACSL6	ADH1B	ADH1C	ADH4	ECHS1	ADH5	ALDH9A1	ALDH3A2	ACSL5	ADH1A	EHHADH	GCDH	ALDH7A1	ACOX3	ACSL1	ACAA1	CPT2	CPT1B	ACOX1	ECI2	ECI1	ACSL3	ACSL4
REACTOME_ARACHIDONIC_ACID_METABOLISM	http://www.gsea-msigdb.org/gsea/msigdb/cards/REACTOME_ARACHIDONIC_ACID_METABOLISM	PON1	ALOX5	DPEP1	TBXAS1	PTGS2	PTGS1	GGT5	GGT1	ABCC1	PON3	PON2	PTGR1	PTGDS	ALOX12	PTGES3	LTA4H	PLA2G4A	FAAH	EPHX2	PTGIS	ALOX5AP	CYP2J2	CYP1B1	CYP2C9	CYP2C8	PTGR2	CYP1A1	CYP1A2	DPEP3	CYP4B1	PTGES2	PTGES	CYP2U1	PRXL2B	CBR1	ALOX15	CYP4A22	MAPKAPK2	HPGDS	HPGD	FAAH2	CYP2C19	DPEP2	GPX4	CYP4F11	CYP4F22	GPX2	ALOXE3
KEGG_ARACHIDONIC_ACID_METABOLISM	http://www.gsea-msigdb.org/gsea/msigdb/cards/KEGG_ARACHIDONIC_ACID_METABOLISM	EPHX2	CYP2E1	ALOX5	CYP4A11	CYP2J2	GGT1	PLA2G3	AKR1C3	PTGIS	ALOX12B	CYP4F2	CYP2C18	PTGES2	ALOX15B	ALOX15	JMJD7-PLA2G4B	PLA2G6	PLA2G2E	PLA2G10	PLA2G2A	PLA2G4A	PLA2G5	PTGS2	PLA2G12B	PTGS1	PLA2G4B	PLA2G2F	ALOX12	CYP2C9	GPX7	GPX6	CYP2C19	CYP2C8	CBR1	CYP2B6	CBR3	CYP2U1	PLA2G1B	LTA4H	PTGES	GPX5	GPX1	CYP4A22	GPX2	GPX3	GPX4	CYP4F3	PLA2G4E
REACTOME_SPHINGOLIPID_DE_NOVO_BIOSYNTHESIS	http://www.gsea-msigdb.org/gsea/msigdb/cards/REACTOME_SPHINGOLIPID_DE_NOVO_BIOSYNTHESIS	ALDH3B1	SPHK2	PLPP1	ALDH3A2	ACER3	SPTLC1	CERS4	SPTLC2	VAPA	FA2H	PRKD2	OSBP	COL4A3BP	PRKD3	KDSR	ORMDL2	VAPB	SGPP1	ORMDL1	ALDH3B2	CSNK1G2	CERS5	PLPP2	CERS2	DEGS1	CERS3	SAMD8	PLPP3	SGPP2	PPM1L	SGMS2	SPTSSA	SGPL1	ACER1	DEGS2	ORMDL3	CERS6	SPTLC3	SPHK1	ACER2	PRKD1	SPTSSB	SGMS1	CERS1
REACTOME_GLYCOSPHINGOLIPID_METABOLISM	http://www.gsea-msigdb.org/gsea/msigdb/cards/REACTOME_GLYCOSPHINGOLIPID_METABOLISM	ARSD	HEXB	GALC	ARSF	CTSA	GBA2	ARSA	CERK	STS	GLA	SMPD3	ASAH1	ARSB	NEU2	ESYT2	SUMF2	B4GALNT1	SMPD2	SMPD4	GLTP	ESYT1	ARSG	SUMF1	UGCG	ARSE	ESYT3	NEU3	GLB1L	ARSK	SMPD1	B3GALNT1	GLB1	UGT8	GBA	ARSJ	ENPP7	ARSI	ASAH2	GM2A	PSAP	NEU4	NEU1	ARSH	HEXA	CPTP
REACTOME_SPHINGOLIPID_METABOLISM	http://www.gsea-msigdb.org/gsea/msigdb/cards/REACTOME_SPHINGOLIPID_METABOLISM	ALDH3B1	ARSD	HEXB	GALC	ARSF	SPHK2	CTSA	PLPP1	GBA2	ALDH3A2	ACER3	SPTLC1	CERS4	ARSA	CERK	SPTLC2	VAPA	STS	GLA	SMPD3	FA2H	ASAH1	PRKD2	OSBP	COL4A3BP	ARSB	NEU2	PRKD3	ESYT2	KDSR	ORMDL2	VAPB	SGPP1	ORMDL1	SUMF2	ALDH3B2	CSNK1G2	B4GALNT1	SMPD2	SMPD4	GLTP	CERS5	ESYT1	ARSG	PLPP2	CERS2	DEGS1	SUMF1
REACTOME_LYSOSPHINGOLIPID_AND_LPA_RECEPTORS	http://www.gsea-msigdb.org/gsea/msigdb/cards/REACTOME_LYSOSPHINGOLIPID_AND_LPA_RECEPTORS	LPAR2	PLPPR2	PLPPR5	PLPPR4	S1PR4	PLPPR3	PLPPR1	S1PR1	LPAR3	S1PR5	LPAR5	LPAR1	S1PR3	S1PR2
KEGG_SPHINGOLIPID_METABOLISM	http://www.gsea-msigdb.org/gsea/msigdb/cards/KEGG_SPHINGOLIPID_METABOLISM	GAL3ST1	SGPP2	GLB1	GALC	SGMS2	GBA	SPHK2	NEU2	PLPP3	NEU1	ACER2	UGCG	DEGS2	ARSA	SPHK1	SGPL1	NEU3	SMPD4	SGMS1	ACER3	CERK	SMPD2	ENPP7	DEGS1	SGPP1	NEU4	GLA	ACER1	PLPP1	ASAH1	PLPP2	SMPD1	B4GALT6	SPTLC2	SPTLC1	SMPD3	KDSR	UGT8	ASAH2
KEGG_GLYCOSPHINGOLIPID_BIOSYNTHESIS_LACTO_AND_NEOLACTO_SERIES	http://www.gsea-msigdb.org/gsea/msigdb/cards/KEGG_GLYCOSPHINGOLIPID_BIOSYNTHESIS_LACTO_AND_NEOLACTO_SERIES	B3GNT4	B3GNT2	ST3GAL6	B4GALT1	B3GNT5	FUT9	FUT7	FUT6	FUT5	FUT4	FUT3	FUT2	FUT1	B4GAT1	GCNT2	B3GNT3	B3GALT5	ABO	B4GALT3	B4GALT2	ST3GAL4	B4GALT4	ST3GAL3	B3GALT2	B3GALT1	ST8SIA1
KEGG_GLYCOSPHINGOLIPID_BIOSYNTHESIS_GLOBO_SERIES	http://www.gsea-msigdb.org/gsea/msigdb/cards/KEGG_GLYCOSPHINGOLIPID_BIOSYNTHESIS_GLOBO_SERIES	A4GALT	B3GALT5	GLA	FUT9	ST3GAL2	GBGT1	ST3GAL1	FUT2	FUT1	HEXB	NAGA	ST8SIA1	B3GALNT1	HEXA
KEGG_GLYCOSPHINGOLIPID_BIOSYNTHESIS_GANGLIO_SERIES	http://www.gsea-msigdb.org/gsea/msigdb/cards/KEGG_GLYCOSPHINGOLIPID_BIOSYNTHESIS_GANGLIO_SERIES	ST6GALNAC4	ST6GALNAC3	ST6GALNAC6	B4GALNT1	GLB1	ST6GALNAC5	SLC33A1	ST3GAL5	ST3GAL2	ST3GAL1	HEXB	ST8SIA1	B3GALT4	ST8SIA5	HEXA
REACTOME_MITOCHONDRIAL_FATTY_ACID_BETA_OXIDATION_OF_SATURATED_FATTY_ACIDS	http://www.gsea-msigdb.org/gsea/msigdb/cards/REACTOME_MITOCHONDRIAL_FATTY_ACID_BETA_OXIDATION_OF_SATURATED_FATTY_ACIDS	ACSM3	ACADVL	HADHA	ACADL	MECR	ACADM	ACADS	ECHS1	HADHB	HADH	ACSM6
REACTOME_MITOCHONDRIAL_FATTY_ACID_BETA_OXIDATION_OF_UNSATURATED_FATTY_ACIDS	http://www.gsea-msigdb.org/gsea/msigdb/cards/REACTOME_MITOCHONDRIAL_FATTY_ACID_BETA_OXIDATION_OF_UNSATURATED_FATTY_ACIDS	HADHA	DECR1	ACADL	ACADM	HADHB	ECI1
REACTOME_TRANSPORT_OF_FATTY_ACIDS	http://www.gsea-msigdb.org/gsea/msigdb/cards/REACTOME_TRANSPORT_OF_FATTY_ACIDS	SLC27A6	SLC27A1	LCN9	LCN1	SLC27A4	LCN15	LCN12	APOD
REACTOME_MITOCHONDRIAL_FATTY_ACID_BETA_OXIDATION	http://www.gsea-msigdb.org/gsea/msigdb/cards/REACTOME_MITOCHONDRIAL_FATTY_ACID_BETA_OXIDATION	NDUFAB1	ACSM3	ACADVL	HADHA	ACOT7	MCAT	DECR1	ACAD10	ACOT13	PCCB	ACADL	MECR	ACADM	ACOT2	ACADS	ACOT9	MCEE	ECHS1	HADHB	HADH	PCTP	MMUT	MMAA	DBI	THEM4	ACOT11	ACSF2	ACAA2	ECI1	ACOT12	ACSM6	PCCA	ACBD7	ACOT1	THEM5	ACBD6	ACAD11
REACTOME_FATTY_ACIDS	http://www.gsea-msigdb.org/gsea/msigdb/cards/REACTOME_FATTY_ACIDS	CYP2D6	CYP2J2	CYP4B1	CYP4A22	CYP4F11	CYP4F22	CYP4F2	CYP4F12	CYP4F8	CYP4F3	CYP4A11	CYP2B6	CYP2F1	CYP2A13	CYP2A7
REACTOME_BETA_OXIDATION_OF_VERY_LONG_CHAIN_FATTY_ACIDS	http://www.gsea-msigdb.org/gsea/msigdb/cards/REACTOME_BETA_OXIDATION_OF_VERY_LONG_CHAIN_FATTY_ACIDS	ACAA1	ACOT8	ABCD1	MLYCD	EHHADH	HSD17B4	ACOX1	ACOT4	ECI2	ACOT6	DECR2
REACTOME_KETONE_BODY_METABOLISM	http://www.gsea-msigdb.org/gsea/msigdb/cards/REACTOME_KETONE_BODY_METABOLISM	ACAT1	AACS	OXCT1	ACSS3	HMGCL	HMGCS2	HMGCLL1	BDH1	BDH2	OXCT2
REACTOME_SYNTHESIS_OF_KETONE_BODIES	http://www.gsea-msigdb.org/gsea/msigdb/cards/REACTOME_SYNTHESIS_OF_KETONE_BODIES	ACAT1	AACS	ACSS3	HMGCL	HMGCS2	HMGCLL1	BDH1	BDH2
REACTOME_METABOLISM_OF_STEROID_HORMONES	http://www.gsea-msigdb.org/gsea/msigdb/cards/REACTOME_METABOLISM_OF_STEROID_HORMONES	TSPOAP1	STARD3NL	AKR1B1	HSD17B2	HSD17B14	TSPO	LHB	HSD17B1	POMC	HSD11B1	SRD5A3	HSD17B3	STARD3	CGA	FDX1	CYP19A1	CYP11A1	SRD5A1	STAR	CYP17A1	HSD17B12	CYP11B1	FDXR	STARD4	STARD6	HSD11B2	CYP11B2	HSD17B11	HSD3B1	HSD3B2	AKR1B15	CYP21A2	FDX2	SRD5A2
REACTOME_METABOLISM_OF_STEROIDS	http://www.gsea-msigdb.org/gsea/msigdb/cards/REACTOME_METABOLISM_OF_STEROIDS	NFYA	CYP51A1	CREBBP	TSPOAP1	AC003665.1	STARD3NL	MBTPS2	NR1H4	CYP24A1	CYP46A1	MSMO1	NFYC	IDI1	OSBPL3	SREBF1	ABCB11	ACACB	OSBPL6	FDFT1	LRP2	SMARCD3	SLC27A5	SLCO1A2	NCOA1	AKR1B1	HSD17B2	HSD17B14	SCD	HSD3B7	TSPO	LGMN	SLC10A1	SEC23A	ACOT8	TBL1X	UBE2I	SQLE	LHB	PIAS4	CUBN	KPNB1	HSD17B1	ABCC3	SC5D	OSBP	MVK	CYP27B1	VDR
KEGG_STEROID_BIOSYNTHESIS	http://www.gsea-msigdb.org/gsea/msigdb/cards/KEGG_STEROID_BIOSYNTHESIS	SOAT1	LSS	SQLE	EBP	CYP51A1	DHCR7	CYP27B1	DHCR24	HSD17B7	MSMO1	FDFT1	SC5D	LIPA	CEL	TM7SF2	NSDHL	SOAT2
KEGG_STEROID_HORMONE_BIOSYNTHESIS	http://www.gsea-msigdb.org/gsea/msigdb/cards/KEGG_STEROID_HORMONE_BIOSYNTHESIS	SRD5A3	AKR1C4	CYP3A5	HSD3B2	UGT2B28	HSD3B1	COMT	SULT2B1	CYP3A4	CYP7A1	CYP11A1	AKR1C3	HSD11B2	SULT1E1	HSD11B1	HSD17B2	HSD17B3	CYP21A2	HSD17B1	CYP19A1	CYP17A1	CYP11B2	CYP11B1	HSD17B6	HSD17B7	UGT2B11	UGT2A3	UGT1A4	CYP3A7	UGT1A1	UGT1A3	UGT1A10	UGT1A8	UGT1A7	UGT1A6	UGT1A5	HSD17B8	AKR1C2	AKR1C1	CYP1A1	CYP1B1	STS	UGT2A1	SRD5A2	SRD5A1	CYP3A43	CYP7B1	UGT1A9
REACTOME_GLYCEROPHOSPHOLIPID_CATABOLISM	http://www.gsea-msigdb.org/gsea/msigdb/cards/REACTOME_GLYCEROPHOSPHOLIPID_CATABOLISM	GDE1	PNPLA6	GDPD3	PNPLA7	GDPD1	GDPD5	ENPP6
REACTOME_GLYCEROPHOSPHOLIPID_BIOSYNTHESIS	http://www.gsea-msigdb.org/gsea/msigdb/cards/REACTOME_GLYCEROPHOSPHOLIPID_BIOSYNTHESIS	AGK	OSBPL5	AGPAT4	DGAT2	PLA2G10	SLC44A1	CHAT	CSNK2A2	MGLL	PLD1	STARD7	HADHA	CPNE3	DDHD2	ACHE	PGS1	LPCAT2	CRLS1	PITPNM2	OSBPL8	PITPNM3	PLA2G3	CHKB	PNPLA3	ABHD4	DDHD1	CPNE6	CSNK2A1	CDS2	LPIN2	TAZ	PCYT1B	PLA2G15	CDIPT	PLD3	PLA2G4C	PTPMT1	PITPNM1	CHKA	CHPT1	LPCAT3	BCHE	GPD2	PLA2G4A	GNPAT	PLA2G2D	GPAM	PLBD1
KEGG_GLYCEROLIPID_METABOLISM	http://www.gsea-msigdb.org/gsea/msigdb/cards/KEGG_GLYCEROLIPID_METABOLISM	MBOAT2	GPAM	LIPG	DGKZ	DGKE	DGKD	DGKH	MBOAT1	GK	DGAT2	GK2	GLA	ALDH7A1	AGK	TKFC	AGPAT3	AWAT2	AGPAT4	AKR1B1	PNLIPRP2	PNLIPRP1	PNLIP	DGAT1	GLYCTK	LPL	ALDH1B1	DGKQ	ALDH2	DGKB	DGKG	AKR1A1	DGKA	PLPP3	LIPC	DGKI	LCLAT1	GPAT3	MGLL	GPAT4	ALDH9A1	ALDH3A2	PNPLA3	PLPP1	PLPP2	AGPAT1	AGPAT2	CEL	GPAT2
KEGG_PPAR_SIGNALING_PATHWAY	http://www.gsea-msigdb.org/gsea/msigdb/cards/KEGG_PPAR_SIGNALING_PATHWAY	SLC27A5	SLC27A4	SORBS1	ACADL	CYP4A11	ACADM	APOA2	CD36	FADS2	APOA1	CYP7A1	SLC27A1	SCD	CYP8B1	UCP1	DBI	NR1H3	ACSL6	ME1	MMP1	GK	GK2	APOA5	RXRB	RXRG	PLTP	PDPK1	RXRA	ILK	APOC3	ACOX2	ACOX3	CYP27A1	OLR1	CPT2	ACAA1	CPT1B	ANGPTL4	SLC27A2	LPL	FABP1	CPT1A	PCK2	FABP4	CPT1C	FABP2	PCK1	SCP2
KEGG_ADIPOCYTOKINE_SIGNALING_PATHWAY	http://www.gsea-msigdb.org/gsea/msigdb/cards/KEGG_ADIPOCYTOKINE_SIGNALING_PATHWAY	STAT3	CHUK	PTPN11	PPARGC1A	NPY	TNF	SLC2A4	CD36	SLC2A1	MTOR	ADIPOR2	PRKAG2	ACSL6	POMC	MAPK9	MAPK10	PRKCQ	RXRB	RXRG	IKBKB	PRKAG3	RXRA	TNFRSF1B	ADIPOR1	AKT1	AKT2	TNFRSF1A	JAK2	LEPR	AKT3	CPT1B	LEP	ACACB	NFKB1	NFKBIB	NFKBIA	NFKBIE	IKBKG	MAPK8	CPT1A	PCK2	CPT1C	PCK1	RELA	STK11	PPARA	TRAF2	PRKAB2
REACTOME_CHOLESTEROL_BIOSYNTHESIS	http://www.gsea-msigdb.org/gsea/msigdb/cards/REACTOME_CHOLESTEROL_BIOSYNTHESIS	CYP51A1	MSMO1	IDI1	FDFT1	SQLE	SC5D	MVK	HMGCS1	HMGCR	DHCR24	ACAT2	HSD17B7	LBR	EBP	NSDHL	IDI2	TM7SF2	GGPS1	LSS	FDPS	PMVK	MVD	DHCR7	ARV1	PLPP6
REACTOME_REGULATION_OF_CHOLESTEROL_BIOSYNTHESIS_BY_SREBP_SREBF	http://www.gsea-msigdb.org/gsea/msigdb/cards/REACTOME_REGULATION_OF_CHOLESTEROL_BIOSYNTHESIS_BY_SREBP_SREBF	NFYA	CYP51A1	CREBBP	MBTPS2	NFYC	IDI1	SREBF1	ACACB	FDFT1	SMARCD3	NCOA1	SCD	SEC23A	TBL1X	SQLE	KPNB1	SC5D	MVK	HMGCS1	HMGCR	SEC24A	SCAP	GPAM	NFYB	INSIG2	MED1	HELZ2	RAN	TGS1	SEC24B	NCOA2	MBTPS1	CARM1	TM7SF2	SEC24D	SAR1B	GGPS1	LSS	FDPS	PMVK	MVD	FASN	ELOVL6	DHCR7	SEC24C	CHD9	TBL1XR1	SP1
[truncated: 690 more columns]

## Sheet: Lipid_metabolism_genes
A4GALT
AACS
AADAT
ABCA1
ABCB11
ABCB4
ABCC1
ABCC3
ABCD1
ABHD3
ABHD4
ABHD5
ABO
AC003665.1
AC092724.1
ACAA1
ACAA2
ACACA
ACACB
ACAD10
ACAD11
ACADL
ACADM
ACADS
ACADSB
ACADVL
ACAT1
ACAT2
ACBD4
ACBD5
ACBD6
ACBD7
ACER1
ACER2
ACER3
ACHE
ACLY
ACO2
ACOT1
ACOT11
ACOT12
ACOT13
ACOT2
ACOT4
ACOT6
ACOT7
ACOT8
ACOT9
ACOX1
ACOX2
ACOX3
ACOXL
ACP6
ACSBG1
ACSBG2
ACSF2
ACSF3
ACSL1
ACSL3
ACSL4
ACSL5
ACSL6
ACSM3
ACSM6
ACSS1
ACSS3
ADH1A
ADH1B
ADH1C
ADH4
ADH5
ADH6
ADH7
ADIPOQ
ADIPOR1
ADIPOR2
ADPRM
ADSL
AGK
AGMO
AGPAT1
AGPAT2
AGPAT3
AGPAT4
AGPAT5
AGPS
AGRP
AGT
AHR
AHRR
AKR1A1
AKR1B1
AKR1B15
AKR1C1
AKR1C2
AKR1C3
AKR1C4
AKR1D1
AKT1
AKT2
AKT3
ALAD
ALAS1
ALB
ALDH1A1
ALDH1B1
ALDH2
ALDH3A1
ALDH3A2
ALDH3B1
ALDH3B2
ALDH7A1
ALDH9A1
ALDOA
ALOX12
ALOX12B
ALOX15
ALOX15B
ALOX5
ALOX5AP
ALOXE3
ALPI
AMACR
ANGPTL4
ANKRD1
AOC3
APEX1
APOA1
APOA2
APOA5
APOC3
APOD
AQP7
ARF1
ARF3
ARNT
ARNT2
ARNTL
ARSA
ARSB
ARSD
ARSE
ARSF
ARSG
ARSH
ARSI
ARSJ
ARSK
ARV1
ASAH1
ASAH2
AUH
AWAT1
AWAT2
B3GALNT1
B3GALT1
B3GALT2
B3GALT4
B3GALT5
B3GNT2
B3GNT3
B3GNT4
B3GNT5
B4GALNT1
B4GALT1
B4GALT2
B4GALT3
B4GALT4
B4GALT6
B4GAT1
BAAT
BCHE
BCKDHB
BDH1
BDH2
BLVRA
BMPR1B
BMX
BPHL
CA2
CA4
CA6
CAMKK1
CAMKK2
CARM1
CAV1
CBR1
CBR3
CBR4
CCDC58
CCNC
CD1D
CD36
CDIPT
CDK19
CDK8
CDS1
CDS2
CEL
CEPT1
CERK
CERS1
CERS2
CERS3
CERS4
CERS5
CERS6
CGA
CH25H
CHAT
CHD9
CHKA
CHKB
CHPT1
CHUK
CIDEA
CIDEC
CLOCK
COL4A3BP
COMT
CPNE1
CPNE3
CPNE6
CPNE7
CPOX
CPT1A
CPT1B
CPT1C
CPT2
CPTP
CRAT
CREBBP
CRLS1
CROT
CRYZ
CSNK1G2
CSNK2A1
CSNK2A2
CSNK2B
CTSA
CUBN
CYP11A1
CYP11B1
CYP11B2
CYP17A1
CYP19A1
CYP1A1
CYP1A2
CYP1B1
CYP21A2
CYP24A1
CYP27A1
CYP27B1
CYP2A13
CYP2A7
CYP2B6
CYP2C18
CYP2C19
CYP2C8
CYP2C9
CYP2D6
CYP2E1
CYP2F1
CYP2J2
CYP2R1
CYP2U1
CYP39A1
CYP3A4
CYP3A43
CYP3A5
CYP3A7
CYP46A1
CYP4A11
CYP4A22
CYP4B1
CYP4F11
CYP4F12
CYP4F2
CYP4F22
CYP4F3
CYP4F8
CYP51A1
CYP7A1
CYP7B1
CYP8B1
D2HGDH
DBI
DDHD1
DDHD2
DECR1
DECR2
DEGS1
DEGS2
DGAT1
DGAT2
DGAT2L6
DGKA
DGKB
DGKD
DGKE
DGKG
DGKH
DGKI
DGKQ
DGKZ
DHCR24
DHCR7
DHRS7B
DLD
DLST
DPEP1
DPEP2
DPEP3
EBP
ECH1
ECHS1
ECI1
ECI2
EHHADH
ELOVL1
ELOVL2
ELOVL3
ELOVL4
ELOVL5
ELOVL6
ELOVL7
ENO2
ENO3
ENPP6
ENPP7
EP300
EPHX1
EPHX2
ERP29
ESRRA
ESYT1
ESYT2
ESYT3
ETFDH
ETNK1
ETNK2
ETNPPL
FA2H
FAAH
FAAH2
FABP1
FABP12
FABP2
FABP3
FABP4
FABP5
FABP6
FABP7
FABP9
FADS1
FADS2
FAM120B
FAR1
FAR2
FASN
FDFT1
FDPS
FDX1
FDX2
FDXR
FH
FHL2
FIG4
FITM1
FITM2
FMO1
FUT1
FUT2
FUT3
FUT4
FUT5
FUT6
FUT7
FUT9
G0S2
G6PC
G6PC2
GABARAPL1
GAD2
GAL3ST1
GALC
GAPDHS
GBA
GBA2
GBGT1
GC
GCDH
GCNT2
GDE1
GDPD1
GDPD3
GDPD5
GGPS1
GGT1
GGT5
GGT6
GGT7
GK
GK2
GK3P
GLA
GLB1
GLB1L
GLIPR1
GLTP
GLUL
GLYCTK
GM2A
GNPAT
GPAM
GPAT2
GPAT3
GPAT4
GPCPD1
GPD1
GPD1L
GPD2
GPS2
GPX1
GPX2
GPX3
GPX4
GPX5
GPX6
GPX7
GRHL1
GRHPR
GSTM4
GSTZ1
H2AFZ
HACD1
HACD2
HACD3
HACD4
HACL1
HADH
HADHA
HADHB
HAO2
HCCS
HDAC3
HELZ2
HEXA
HEXB
HIBCH
HILPDA
HMGCL
HMGCLL1
HMGCR
HMGCS1
HMGCS2
HPGD
HPGDS
HSD11B1
HSD11B2
HSD17B1
HSD17B10
HSD17B11
HSD17B12
HSD17B13
HSD17B14
HSD17B2
HSD17B3
HSD17B4
HSD17B6
HSD17B7
HSD17B8
HSD3B1
HSD3B2
HSD3B7
HSDL2
HSP90AA1
HSPH1
HTD2
IDH1
IDH3B
IDH3G
IDI1
IDI2
IKBKB
IKBKG
IL4I1
ILK
INMT
INPP4A
INPP4B
INPP5D
INPP5E
INPP5F
INPP5J
INPP5K
INPPL1
INSIG1
INSIG2
IRS1
IRS2
IRS4
JAK2
JMJD7-PLA2G4B
KDSR
KMT5A
KPNB1
LBR
LCAT
LCLAT1
LCN1
LCN12
LCN15
LCN9
LDHA
LEP
LEPR
LGALS1
LGMN
LHB
LIPA
LIPC
LIPE
LIPF
LIPG
LIPH
LIPI
LPAR1
LPAR2
LPAR3
LPAR5
LPCAT1
LPCAT2
LPCAT3
LPCAT4
LPGAT1
LPIN1
LPIN2
LPIN3
LPL
LRP2
LSS
LTA4H
LTC4S
LYPLA1
LYPLA2
MAOA
MAPK10
MAPK8
MAPK9
MAPKAPK2
MBOAT1
MBOAT2
MBOAT7
MBTPS1
MBTPS2
MCAT
MCEE
MDH1
MDH2
ME1
MECR
MED1
MED10
MED11
MED12
MED13
MED13L
MED14
MED15
MED16
MED17
MED18
MED19
MED20
MED21
MED22
MED23
MED24
MED25
MED26
MED27
MED28
MED29
MED30
MED31
MED4
MED6
MED7
MED8
MED9
METAP1
MFSD2A
MGLL
MID1IP1
MIF
MIGA1
MIGA2
MLYCD
MMAA
MMP1
MMUT
MOGAT1
MOGAT2
MOGAT3
MORC2
MSMO1
MTF1
MTM1
MTMR1
MTMR10
MTMR12
MTMR14
MTMR2
MTMR3
MTMR4
MTMR6
MTMR7
MTMR8
MTMR9
MTOR
MVD
MVK
NAGA
NBN
NCAPH2
NCOA1
NCOA2
NCOA3
NCOA6
NCOR1
NCOR2
NDUFAB1
NEU1
NEU2
NEU3
NEU4
NFKB1
NFKBIA
NFKBIB
NFKBIE
NFYA
NFYB
NFYC
NPAS2
NPY
NR1D1
NR1H2
NR1H3
NR1H4
NRF1
NSDHL
NTHL1
NUDT19
OCRL
ODC1
OLAH
OLR1
ORMDL1
ORMDL2
ORMDL3
OSBP
OSBPL10
OSBPL1A
OSBPL2
OSBPL3
OSBPL5
OSBPL6
OSBPL8
OSBPL9
OSTC
OXCT1
OXCT2
PCBD1
PCCA
PCCB
PCK1
PCK2
PCTP
PCYT1A
PCYT1B
PCYT2
PDHA1
PDHB
PDPK1
PECR
PEMT
PEX11A
PGS1
PHOSPHO1
PHYH
PI4K2A
PI4K2B
PI4KA
PI4KB
PIAS4
PIK3C2A
PIK3C2B
PIK3C2G
PIK3C3
PIK3CA
PIK3CB
PIK3CD
PIK3CG
PIK3R1
PIK3R2
PIK3R3
PIK3R4
PIK3R5
PIK3R6
PIKFYVE
PIP4K2A
PIP4K2B
PIP4K2C
PIP4P1
PIP5K1A
PIP5K1B
PIP5K1C
PISD
PITPNB
PITPNM1
PITPNM2
PITPNM3
PLA1A
PLA2G10
PLA2G12A
PLA2G12B
PLA2G15
PLA2G1B
PLA2G2A
PLA2G2C
PLA2G2D
PLA2G2E
PLA2G2F
PLA2G3
PLA2G4A
PLA2G4B
PLA2G4C
PLA2G4D
PLA2G4E
PLA2G4F
PLA2G5
PLA2G6
PLA2R1
PLAAT1
PLAAT2
PLAAT3
PLAAT4
PLAAT5
PLB1
PLBD1
PLD1
PLD2
PLD3
PLD4
PLD6
PLEKHA1
PLEKHA2
PLEKHA3
PLEKHA4
PLEKHA5
PLEKHA6
PLEKHA8
PLIN1
PLIN2
PLIN3
PLPP1
PLPP2
PLPP3
PLPP6
PLPPR1
PLPPR2
PLPPR3
PLPPR4
PLPPR5
PLTP
PMVK
PNLIP
PNLIPRP1
PNLIPRP2
PNPLA2
PNPLA3
PNPLA4
PNPLA5
PNPLA6
PNPLA7
PNPLA8
POMC
PON1
PON2
PON3
PPARA
PPARD
PPARG
PPARGC1A
PPARGC1B
PPM1L
PPP1CA
PPP1CB
PPP1CC
PPT1
PPT2
PRDX6
PRKAA1
PRKAA2
PRKAB1
PRKAB2
PRKACA
PRKACB
PRKACG
PRKAG1
PRKAG2
PRKAG3
PRKCQ
PRKD1
PRKD2
PRKD3
PRXL2B
PSAP
PSME1
PTDSS1
PTDSS2
PTEN
PTGDS
PTGES
PTGES2
PTGES3
PTGIS
PTGR1
PTGR2
PTGS1
PTGS2
PTPMT1
PTPN11
PTPN13
PTPRG
PTS
RAB14
RAB4A
RAB5A
RAN
RAP1GDS1
RDH11
RDH16
REEP6
RELA
RETSAT
RGL1
RORA
RUFY1
RXRA
RXRB
RXRG
S100A10
S1PR1
S1PR2
S1PR3
S1PR4
S1PR5
SACM1L
SAMD8
SAR1B
SBF1
SBF2
SC5D
SCAP
SCD
SCD5
SCP2
SDHA
SDHC
SDHD
SEC23A
SEC24A
SEC24B
SEC24C
SEC24D
SELENOI
SERINC1
SGMS1
SGMS2
SGPL1
SGPP1
SGPP2
SIN3A
SIN3B
SLC10A1
SLC10A2
SLC22A5
SLC25A1
SLC25A17
SLC25A20
SLC27A1
SLC27A2
SLC27A3
SLC27A4
SLC27A5
SLC27A6
SLC2A1
SLC2A4
SLC33A1
SLC44A1
SLC44A2
SLC44A3
SLC44A4
SLC44A5
SLCO1A2
SLCO1B1
SLCO1B3
SMARCD3
SMPD1
SMPD2
SMPD3
SMPD4
SMS
SOAT1
SOAT2
SOCS3
SORBS1
SP1
SPHK1
SPHK2
SPTLC1
SPTLC2
SPTLC3
SPTSSA
SPTSSB
SQLE
SRD5A1
SRD5A2
SRD5A3
SREBF1
SREBF2
ST3GAL1
ST3GAL2
ST3GAL3
ST3GAL4
ST3GAL5
ST3GAL6
ST6GALNAC3
ST6GALNAC4
ST6GALNAC5
ST6GALNAC6
ST8SIA1
ST8SIA5
STAR
STARD10
STARD3
STARD3NL
STARD4
STARD5
STARD6
STARD7
STAT3
STK11
STS
SUCLA2
SUCLG1
SUCLG2
SULT1E1
SULT2A1
SULT2B1
SUMF1
SUMF2
SUMO2
SYNJ1
SYNJ2
TAZ
TBL1X
TBL1XR1
TBXAS1
TDO2
TECR
TECRL
TGS1
THEM4
THEM5
THRAP3
THRSP
TIAM2
TKFC
TM7SF2
TMEM86B
TNF
TNFAIP8
TNFAIP8L1
TNFAIP8L2
TNFAIP8L3
TNFRSF1A
TNFRSF1B
TNFRSF21
TP53INP2
TPTE
TPTE2
TRADD
TRAF2
TRIB3
TSPO
TSPOAP1
TXNRD1
UBC
UBE2I
UBE2L6
UCP1
UGCG
UGDH
UGT1A1
UGT1A10
UGT1A3
UGT1A4
UGT1A5
UGT1A6
UGT1A7
UGT1A8
UGT1A9
UGT2A1
UGT2A3
UGT2B10
UGT2B11
UGT2B15
UGT2B17
UGT2B28
UGT2B4
UGT2B7
UGT8
UROD
UROS
VAC14
VAPA
VAPB
VDR
VNN1
XIST
YWHAH

## Sheet: ALL_metabolism_genes
A4GALT
AACS
AADAT
ABCA1
ABCB11
ABCB4
ABCC1
ABCC3
ABCD1
ABHD3
ABHD4
ABHD5
ABO
AC003665.1
AC092724.1
ACAA1
ACAA2
ACACA
ACACB
ACAD10
ACAD11
ACADL
ACADM
ACADS
ACADSB
ACADVL
ACAT1
ACAT2
ACBD4
ACBD5
ACBD6
ACBD7
ACER1
ACER2
ACER3
ACHE
ACLY
ACO2
ACOT1
ACOT11
ACOT12
ACOT13
ACOT2
ACOT4
ACOT6
ACOT7
ACOT8
ACOT9
ACOX1
ACOX2
ACOX3
ACOXL
ACP6
ACSBG1
ACSBG2
ACSF2
ACSF3
ACSL1
ACSL3
ACSL4
ACSL5
ACSL6
ACSM3
ACSM6
ACSS1
ACSS3
ADH1A
ADH1B
ADH1C
ADH4
ADH5
ADH6
ADH7
ADIPOQ
ADIPOR1
ADIPOR2
ADPRM
ADSL
AGK
AGMO
AGPAT1
AGPAT2
AGPAT3
AGPAT4
AGPAT5
AGPS
AGRP
AGT
AHR
AHRR
AKR1A1
AKR1B1
AKR1B15
AKR1C1
AKR1C2
AKR1C3
AKR1C4
AKR1D1
AKT1
AKT2
AKT3
ALAD
ALAS1
ALB
ALDH1A1
ALDH1B1
ALDH2
ALDH3A1
ALDH3A2
ALDH3B1
ALDH3B2
ALDH7A1
ALDH9A1
ALDOA
ALOX12
ALOX12B
ALOX15
ALOX15B
ALOX5
ALOX5AP
ALOXE3
ALPI
AMACR
ANGPTL4
ANKRD1
AOC3
APEX1
APOA1
APOA2
APOA5
APOC3
APOD
AQP7
ARF1
ARF3
ARNT
ARNT2
ARNTL
ARSA
ARSB
ARSD
ARSE
ARSF
ARSG
ARSH
ARSI
ARSJ
ARSK
ARV1
ASAH1
ASAH2
AUH
AWAT1
AWAT2
B3GALNT1
B3GALT1
B3GALT2
B3GALT4
B3GALT5
B3GNT2
B3GNT3
B3GNT4
B3GNT5
B4GALNT1
B4GALT1
B4GALT2
B4GALT3
B4GALT4
B4GALT6
B4GAT1
BAAT
BCHE
BCKDHB
BDH1
BDH2
BLVRA
BMPR1B
BMX
BPHL
CA2
CA4
CA6
CAMKK1
CAMKK2
CARM1
CAV1
CBR1
CBR3
CBR4
CCDC58
CCNC
CD1D
CD36
CDIPT
CDK19
CDK8
CDS1
CDS2
CEL
CEPT1
CERK
CERS1
CERS2
CERS3
CERS4
CERS5
CERS6
CGA
CH25H
CHAT
CHD9
CHKA
CHKB
CHPT1
CHUK
CIDEA
CIDEC
CLOCK
COL4A3BP
COMT
CPNE1
CPNE3
CPNE6
CPNE7
CPOX
CPT1A
CPT1B
CPT1C
CPT2
CPTP
CRAT
CREBBP
CRLS1
CROT
CRYZ
CSNK1G2
CSNK2A1
CSNK2A2
CSNK2B
CTSA
CUBN
CYP11A1
CYP11B1
CYP11B2
CYP17A1
CYP19A1
CYP1A1
CYP1A2
CYP1B1
CYP21A2
CYP24A1
CYP27A1
CYP27B1
CYP2A13
CYP2A7
CYP2B6
CYP2C18
CYP2C19
CYP2C8
CYP2C9
CYP2D6
CYP2E1
CYP2F1
CYP2J2
CYP2R1
CYP2U1
CYP39A1
CYP3A4
CYP3A43
CYP3A5
CYP3A7
CYP46A1
CYP4A11
CYP4A22
CYP4B1
CYP4F11
CYP4F12
CYP4F2
CYP4F22
CYP4F3
CYP4F8
CYP51A1
CYP7A1
CYP7B1
CYP8B1
D2HGDH
DBI
DDHD1
DDHD2
DECR1
DECR2
DEGS1
DEGS2
DGAT1
DGAT2
DGAT2L6
DGKA
DGKB
DGKD
DGKE
DGKG
DGKH
DGKI
DGKQ
DGKZ
DHCR24
DHCR7
DHRS7B
DLD
DLST
DPEP1
DPEP2
DPEP3
EBP
ECH1
ECHS1
ECI1
ECI2
EHHADH
ELOVL1
ELOVL2
ELOVL3
ELOVL4
ELOVL5
ELOVL6
ELOVL7
ENO2
ENO3
ENPP6
ENPP7
EP300
EPHX1
EPHX2
ERP29
ESRRA
ESYT1
ESYT2
ESYT3
ETFDH
ETNK1
ETNK2
ETNPPL
FA2H
FAAH
FAAH2
FABP1
FABP12
FABP2
FABP3
FABP4
FABP5
FABP6
FABP7
FABP9
FADS1
FADS2
FAM120B
FAR1
FAR2
FASN
FDFT1
FDPS
FDX1
FDX2
FDXR
FH
FHL2
FIG4
FITM1
FITM2
FMO1
FUT1
FUT2
FUT3
FUT4
FUT5
FUT6
FUT7
FUT9
G0S2
G6PC
G6PC2
GABARAPL1
GAD2
GAL3ST1
GALC
GAPDHS
GBA
GBA2
GBGT1
GC
GCDH
GCNT2
GDE1
GDPD1
GDPD3
GDPD5
GGPS1
GGT1
GGT5
GGT6
GGT7
GK
GK2
GK3P
GLA
GLB1
GLB1L
GLIPR1
GLTP
GLUL
GLYCTK
GM2A
GNPAT
GPAM
GPAT2
GPAT3
GPAT4
GPCPD1
GPD1
GPD1L
GPD2
GPS2
GPX1
GPX2
GPX3
GPX4
GPX5
GPX6
GPX7
GRHL1
GRHPR
GSTM4
GSTZ1
H2AFZ
HACD1
HACD2
HACD3
HACD4
HACL1
HADH
HADHA
HADHB
HAO2
HCCS
HDAC3
HELZ2
HEXA
HEXB
HIBCH
HILPDA
HMGCL
HMGCLL1
HMGCR
HMGCS1
HMGCS2
HPGD
HPGDS
HSD11B1
HSD11B2
HSD17B1
HSD17B10
HSD17B11
HSD17B12
HSD17B13
HSD17B14
HSD17B2
HSD17B3
HSD17B4
HSD17B6
HSD17B7
HSD17B8
HSD3B1
HSD3B2
HSD3B7
HSDL2
HSP90AA1
HSPH1
HTD2
IDH1
IDH3B
IDH3G
IDI1
IDI2
IKBKB
IKBKG
IL4I1
ILK
INMT
INPP4A
INPP4B
INPP5D
INPP5E
INPP5F
INPP5J
INPP5K
INPPL1
INSIG1
INSIG2
IRS1
IRS2
IRS4
JAK2
JMJD7-PLA2G4B
KDSR
KMT5A
KPNB1
LBR
LCAT
LCLAT1
LCN1
LCN12
LCN15
LCN9
LDHA
LEP
LEPR
LGALS1
LGMN
LHB
LIPA
LIPC
LIPE
LIPF
LIPG
LIPH
LIPI
LPAR1
LPAR2
LPAR3
LPAR5
LPCAT1
LPCAT2
LPCAT3
LPCAT4
LPGAT1
LPIN1
LPIN2
LPIN3
LPL
LRP2
LSS
LTA4H
LTC4S
LYPLA1
LYPLA2
MAOA
MAPK10
MAPK8
MAPK9
MAPKAPK2
MBOAT1
MBOAT2
MBOAT7
MBTPS1
MBTPS2
MCAT
MCEE
MDH1
MDH2
ME1
MECR
MED1
MED10
MED11
MED12
MED13
MED13L
MED14
MED15
MED16
MED17
MED18
MED19
MED20
MED21
MED22
MED23
MED24
MED25
MED26
MED27
MED28
MED29
MED30
MED31
MED4
MED6
MED7
MED8
MED9
METAP1
MFSD2A
MGLL
MID1IP1
MIF
MIGA1
MIGA2
MLYCD
MMAA
MMP1
MMUT
MOGAT1
MOGAT2
MOGAT3
MORC2
MSMO1
MTF1
MTM1
MTMR1
MTMR10
MTMR12
MTMR14
MTMR2
MTMR3
MTMR4
MTMR6
MTMR7
MTMR8
MTMR9
MTOR
MVD
MVK
NAGA
NBN
NCAPH2
NCOA1
NCOA2
NCOA3
NCOA6
NCOR1
NCOR2
NDUFAB1
NEU1
NEU2
NEU3
NEU4
NFKB1
NFKBIA
NFKBIB
NFKBIE
NFYA
NFYB
NFYC
NPAS2
NPY
NR1D1
NR1H2
NR1H3
NR1H4
NRF1
NSDHL
NTHL1
NUDT19
OCRL
ODC1
OLAH
OLR1
ORMDL1
ORMDL2
ORMDL3
OSBP
OSBPL10
OSBPL1A
OSBPL2
OSBPL3
OSBPL5
OSBPL6
OSBPL8
OSBPL9
OSTC
OXCT1
OXCT2
PCBD1
PCCA
PCCB
PCK1
PCK2
PCTP
PCYT1A
PCYT1B
PCYT2
PDHA1
PDHB
PDPK1
PECR
PEMT
PEX11A
PGS1
PHOSPHO1
PHYH
PI4K2A
PI4K2B
PI4KA
PI4KB
PIAS4
PIK3C2A
PIK3C2B
PIK3C2G
PIK3C3
PIK3CA
PIK3CB
PIK3CD
PIK3CG
PIK3R1
PIK3R2
PIK3R3
PIK3R4
PIK3R5
PIK3R6
PIKFYVE
PIP4K2A
PIP4K2B
PIP4K2C
PIP4P1
PIP5K1A
PIP5K1B
PIP5K1C
PISD
PITPNB
PITPNM1
PITPNM2
PITPNM3
PLA1A
PLA2G10
PLA2G12A
PLA2G12B
PLA2G15
PLA2G1B
PLA2G2A
PLA2G2C
PLA2G2D
PLA2G2E
PLA2G2F
PLA2G3
PLA2G4A
PLA2G4B
PLA2G4C
PLA2G4D
PLA2G4E
PLA2G4F
PLA2G5
PLA2G6
PLA2R1
PLAAT1
PLAAT2
PLAAT3
PLAAT4
PLAAT5
PLB1
PLBD1
PLD1
PLD2
PLD3
PLD4
PLD6
PLEKHA1
PLEKHA2
PLEKHA3
PLEKHA4
PLEKHA5
PLEKHA6
PLEKHA8
PLIN1
PLIN2
PLIN3
PLPP1
PLPP2
PLPP3
PLPP6
PLPPR1
PLPPR2
PLPPR3
PLPPR4
PLPPR5
PLTP
PMVK
PNLIP
PNLIPRP1
PNLIPRP2
PNPLA2
PNPLA3
PNPLA4
PNPLA5
PNPLA6
PNPLA7
PNPLA8
POMC
PON1
PON2
PON3
PPARA
PPARD
PPARG
PPARGC1A
PPARGC1B
PPM1L
PPP1CA
PPP1CB
PPP1CC
PPT1
PPT2
PRDX6
PRKAA1
PRKAA2
PRKAB1
PRKAB2
PRKACA
PRKACB
PRKACG
PRKAG1
PRKAG2
PRKAG3
PRKCQ
PRKD1
PRKD2
PRKD3
PRXL2B
PSAP
PSME1
PTDSS1
PTDSS2
PTEN
PTGDS
PTGES
PTGES2
PTGES3
PTGIS
PTGR1
PTGR2
PTGS1
PTGS2
PTPMT1
PTPN11
PTPN13
PTPRG
PTS
RAB14
RAB4A
RAB5A
RAN
RAP1GDS1
RDH11
RDH16
REEP6
RELA
RETSAT
RGL1
RORA
RUFY1
RXRA
RXRB
RXRG
S100A10
S1PR1
S1PR2
S1PR3
S1PR4
S1PR5
SACM1L
SAMD8
SAR1B
SBF1
SBF2
SC5D
SCAP
SCD
SCD5
SCP2
SDHA
SDHC
SDHD
SEC23A
SEC24A
SEC24B
SEC24C
SEC24D
SELENOI
SERINC1
SGMS1
SGMS2
SGPL1
SGPP1
SGPP2
SIN3A
SIN3B
SLC10A1
SLC10A2
SLC22A5
SLC25A1
SLC25A17
SLC25A20
SLC27A1
SLC27A2
SLC27A3
SLC27A4
SLC27A5
SLC27A6
SLC2A1
SLC2A4
SLC33A1
SLC44A1
SLC44A2
SLC44A3
SLC44A4
SLC44A5
SLCO1A2
SLCO1B1
SLCO1B3
SMARCD3
SMPD1
SMPD2
SMPD3
SMPD4
SMS
SOAT1
SOAT2
SOCS3
SORBS1
SP1
SPHK1
SPHK2
SPTLC1
SPTLC2
SPTLC3
SPTSSA
SPTSSB
SQLE
SRD5A1
SRD5A2
SRD5A3
SREBF1
SREBF2
ST3GAL1
ST3GAL2
ST3GAL3
ST3GAL4
ST3GAL5
ST3GAL6
ST6GALNAC3
ST6GALNAC4
ST6GALNAC5
ST6GALNAC6
ST8SIA1
ST8SIA5
STAR
STARD10
STARD3
STARD3NL
STARD4
STARD5
STARD6
STARD7
STAT3
STK11
STS
SUCLA2
SUCLG1
SUCLG2
SULT1E1
SULT2A1
SULT2B1
SUMF1
SUMF2
SUMO2
SYNJ1
SYNJ2
TAZ
TBL1X
TBL1XR1
TBXAS1
TDO2
TECR
TECRL
TGS1
THEM4
THEM5
THRAP3
THRSP
TIAM2
TKFC
TM7SF2
TMEM86B
TNF
TNFAIP8
TNFAIP8L1
TNFAIP8L2
TNFAIP8L3
TNFRSF1A
TNFRSF1B
TNFRSF21
TP53INP2
TPTE
TPTE2
TRADD
TRAF2
TRIB3
TSPO
TSPOAP1
TXNRD1
UBC
UBE2I
UBE2L6
UCP1
UGCG
UGDH
UGT1A1
UGT1A10
UGT1A3
UGT1A4
UGT1A5
UGT1A6
UGT1A7
UGT1A8
UGT1A9
UGT2A1
UGT2A3
UGT2B10
UGT2B11
UGT2B15
UGT2B17
UGT2B28
UGT2B4
UGT2B7
UGT8
UROD
UROS
VAC14
VAPA
VAPB
VDR
VNN1
XIST
YWHAH
GLS
GLS2
GLUD1
GLUD2
GOT2
KYAT1
OAT
PYCR1
PYCR2
PYCR3
RIMKLA
RIMKLB
AAAS
ABCC8
AC004551.1
AC016586.1
ACTN3
ADCY5
ADCY8
ADPGK
ADRA2A
AGER
AIFM1
ALDH5A1
ALDOB
ALDOC
ANLN
ANO1
APPL1
APPL2
AQP3
ARPP19
ARRB1
ART3
ASIP
ASNS
ASPSCR1
ATF4
ATG14
B3GNT6
BAD
BAIAP3
BCL2
BECN1
BHLHA15
BPGM
BRAF
BRAT1
BRS3
BRSK2
C12orf66
C1QTNF1
C1QTNF12
C1QTNF2
C2CD2L
C2CD5
C3
CACNB3
CALR
CANX
CAPN10
CARTPT
CASR
CBL
CCPG1
CDK1
CDK16
CDT1
CFTR
CLGN
CLIP3
CLTCL1
CLTRN
CMA1
COX11
CPB2
CPEB4
CREBL2
CREM
CRH
CXCL2
CYBA
DCXR
DDIT4
DLAT
DNAJB11
DNAJC3
DNM1L
DPP4
DRD1
DUSP12
DYNLL1
DYRK2
EDN1
EDNRA
EFNA5
EIF2AK3
ELF3
ENDOG
ENO1
ENPP1
ENY2
EPHA5
EPM2AIP1
ERN1
ERO1B
ESRRB
FBP1
FBP2
FFAR1
FFAR4
FGF19
FGF21
FIS1
FKBP1B
FKBP2
FOXA2
FOXA3
FOXO1
FOXO3
G6PC3
G6PD
GAA
GABARAPL3
GADD45A
GALM
GAPDH
GAS6
GATA4
GCG
GCGR
GCK
GCKR
GCLC
GCLM
GDPGP1
GFAP
GFPT1
GH1
GHRHR
GHRL
GIP
GJB6
GNB3
GNPDA1
GNPDA2
GOT1
GPC3
GPER1
GPI
GPLD1
GPR119
GPR27
GPR68
GRB10
GRIK5
GSDME
GSK3A
GSK3B
GYS1
H6PD
HECTD4
HIF1A
HIGD1A
HIST1H4J
HK1
HK2
HK3
HKDC1
HMGN3
HNF1A
HNRNPA1
HSPA5
ICAM1
IFI16
IGF1
IGF1R
IGF2
IGFBP3
IGFBP4
IGFBP5
IL1B
IMPACT
INS
INSR
IREB2
ISL1
ITFG2
ITLN1
JAGN1
KCNB1
KCNF1
KCNJ11
KDELR2
KHK
KIF5B
KIF5C
KLF15
KPTN
LCMT1
LIN28A
LNPEP
LRP1
LRP5
LRP5L
MAP4K4
MAPK14
MEF2A
MEN1
MIDN
MIR103A1
MIR103A2
MIR107
MIR143
MIR15A
MIR16-1
MIR16-2
MIR223
MIRLET7G
MLXIPL
MPC2
MYBBP1A
NADK
NAMPT
NDC1
NDUFAF2
NDUFB3
NEUROD1
NFE2L1
NFE2L2
NGFR
NIM1K
NISCH
NKX1-1
NME1
NME2
NOX4
NPY1R
NR4A3
NUAK2
NUCKS1
NUP107
NUP133
NUP153
NUP155
NUP160
NUP188
NUP205
NUP210
NUP214
NUP35
NUP37
NUP43
NUP50
NUP54
NUP58
NUP62
NUP85
NUP88
NUP93
NUP98
NUPL2
OCLN
OMA1
ONECUT1
OPA1
OPRK1
OSTN
PASK
PAX2
PAX6
PBK
PC
PCSK1
PDHA2
PDIA3
PDIA4
PDIA6
PDK1
PDK2
PDK3
PDK4
PDX1
PEA15
PFKFB1
PFKFB2
PFKFB3
PFKFB4
PFKL
PFKM
PFKP
PGAM1
PGAM2
PGK1
PGK2
PGM1
PGM2
PGM2L1
PGM5
PGP
PHKG2
PHLDA2
PHPT1
PICK1
PID1
PIGA
PIH1D1
PIM3
PKLR
PKM
PLK3
PMAIP1
POLG
POM121
POM121C
POU4F2
PPEF2
PPIB
PPP1R3A
PPP1R3B
PPP1R3D
PPP1R3E
PPP1R3F
PPP1R3G
PPP2CA
PPP2CB
PPP2R1A
PPP2R1B
PPP2R5D
PPP3CA
PPP3CB
PRAME
PREB
PRKCB
PRKCE
PRKCI
PRKCZ
PRKN
PTH
PTPRN
PTPRN2
PYGL
RAB11B
RAB11FIP2
RAB11FIP5
RAB4B
RACK1
RAE1
RAF1
RANBP2
RAP1A
RELB
RFX6
RGN
RHOQ
RNASEL
RORC
RPS6KB1
RRM2
RRP8
RSC1A1
RTN2
SARS
SEC11A
SEC11C
SEC13
SEH1L
SELENOS
SELENOT
SEMG1
SEPHS2
SERP1
SERPINF1
SESN1
SESN2
SESN3
SFN
SGK3
SH3GLB1
SIDT2
SIK1
SIK1B
SIK2
SIRT1
SLC1A2
SLC25A10
SLC25A11
SLC25A12
SLC25A13
SLC25A27
SLC29A1
SLC2A3
SLC2A8
SLC35B1
SLC37A1
SLC37A2
SLC37A4
SLC3A2
SLC45A3
SLC5A1
SLC5A10
SLC5A11
SLC5A2
SLC5A3
SLC5A4
SLC5A9
SLC9B2
SMARCA4
SMARCB1
SORD
SORT1
SOX4
SPCS1
SPCS2
SPCS3
SRC
SRF
SRI
STX4
STXBP3
STXBP4
SYBU
SZT2
TBC1D4
TBL2
TERT
TFAP2B
TFF3
TFRC
TGIF1
TH
TIAM1
TIGAR
TKTL1
TP53
TPI1
TPR
TRA2B
TRARG1
TRIP10
TRPM4
TRPS1
TSC1
TWNK
TXNIP
UCP2
UGP2
UNC13B
UPP1
USF1
USF2
VAMP2
VSNL1
WDR35
WDTC1
XBP1
YES1
YWHAB
YWHAE
YWHAG
YWHAQ
YWHAZ
ZAP70
ZBTB20
ZC3H12A
ZMPSTE24
ZNF236

## Sheet: CGGA
A4GALT
AACS
AADAT
ABCA1
ABCB4
ABCC1
ABCC3
ABCD1
ABHD3
ABHD4
ABHD5
ABO
AC003665.1
ACAA1
ACAA2
ACACA
ACACB
ACAD10
ACAD11
ACADL
ACADM
ACADS
ACADSB
ACADVL
ACAT1
ACAT2
ACBD4
ACBD5
ACBD6
ACBD7
ACER2
ACER3
ACHE
ACLY
ACO2
ACOT1
ACOT11
ACOT12
ACOT13
ACOT2
ACOT4
ACOT6
ACOT7
ACOT8
ACOT9
ACOX1
ACOX2
ACOX3
ACOXL
ACP6
ACSBG1
ACSBG2
ACSF2
ACSF3
ACSL1
ACSL3
ACSL4
ACSL5
ACSL6
ACSM3
ACSS1
ACSS3
ADH1B
ADH1C
ADH5
ADIPOR1
ADIPOR2
ADPRM
ADSL
AGK
AGMO
AGPAT1
AGPAT2
AGPAT3
AGPAT4
AGPAT5
AGPS
AGRP
AGT
AHR
AHRR
AKR1A1
AKR1B1
AKR1B15
AKR1C1
AKR1C2
AKR1C3
AKT1
AKT2
AKT3
ALAD
ALAS1
ALB
ALDH1A1
ALDH1B1
ALDH2
ALDH3A1
ALDH3A2
ALDH3B1
ALDH7A1
ALDH9A1
ALDOA
ALOX12
ALOX12B
ALOX15
ALOX15B
ALOX5
ALOX5AP
ALOXE3
AMACR
ANGPTL4
ANKRD1
AOC3
APEX1
APOA1
APOD
AQP7
ARF1
ARF3
ARNT
ARNT2
ARNTL
ARSA
ARSB
ARSD
ARSE
ARSF
ARSG
ARSI
ARSJ
ARSK
ARV1
ASAH1
ASAH2
AUH
B3GALNT1
B3GALT1
B3GALT2
B3GALT4
B3GALT5
B3GNT2
B3GNT4
B3GNT5
B4GALNT1
B4GALT1
B4GALT2
B4GALT3
B4GALT4
B4GALT6
BAAT
BCHE
BCKDHB
BDH1
BDH2
BLVRA
BMPR1B
BMX
BPHL
CA2
CA4
CAMKK1
CAMKK2
CARM1
CAV1
CBR1
CBR3
CBR4
CCDC58
CCNC
CD1D
CD36
CDIPT
CDK19
CDK8
CDS1
CDS2
CEL
CEPT1
CERK
CERS1
CERS2
CERS3
CERS4
CERS5
CERS6
CH25H
CHD9
CHKA
CHKB
CHPT1
CHUK
CIDEA
CIDEC
CLOCK
COL4A3BP
COMT
CPNE1
CPNE3
CPNE6
CPNE7
CPOX
CPT1A
CPT1B
CPT1C
CPT2
CRAT
CREBBP
CRLS1
CROT
CRYZ
CSNK1G2
CSNK2A1
CSNK2A2
CSNK2B
CTSA
CUBN
CYP11A1
CYP17A1
CYP19A1
CYP1A1
CYP1B1
CYP21A2
CYP24A1
CYP27A1
CYP27B1
CYP2A7
CYP2C8
CYP2D6
CYP2E1
CYP2J2
CYP2R1
CYP2U1
CYP39A1
CYP3A4
CYP3A43
CYP3A5
CYP46A1
CYP4A11
CYP4B1
CYP4F11
CYP4F12
CYP4F2
CYP4F22
CYP4F3
CYP51A1
CYP7A1
CYP7B1
CYP8B1
D2HGDH
DBI
DDHD1
DDHD2
DECR1
DECR2
DEGS1
DEGS2
DGAT1
DGAT2
DGKA
DGKB
DGKD
DGKE
DGKG
DGKH
DGKI
DGKQ
DGKZ
DHCR24
DHCR7
DHRS7B
DLD
DLST
DPEP1
DPEP2
DPEP3
EBP
ECH1
ECHS1
ECI1
ECI2
EHHADH
ELOVL1
ELOVL2
ELOVL3
ELOVL4
ELOVL5
ELOVL6
ELOVL7
ENO2
ENO3
ENPP6
EP300
EPHX1
EPHX2
ERP29
ESRRA
ESYT1
ESYT2
ESYT3
ETFDH
ETNK1
ETNK2
ETNPPL
FA2H
FAAH
FAAH2
FABP3
FABP4
FABP5
FABP6
FABP7
FADS1
FADS2
FAM120B
FAR1
FAR2
FASN
FDFT1
FDPS
FDX1
FDXR
FH
FHL2
FIG4
FITM1
FITM2
FMO1
FUT1
FUT2
FUT3
FUT4
FUT5
FUT7
FUT9
G0S2
G6PC
G6PC2
GABARAPL1
GAD2
GAL3ST1
GALC
GBA
GBA2
GBGT1
GCDH
GCNT2
GDE1
GDPD1
GDPD3
GDPD5
GGPS1
GGT1
GGT5
GGT7
GK
GLA
GLB1
GLB1L
GLIPR1
GLTP
GLUL
GLYCTK
GM2A
GNPAT
GPAM
GPAT2
GPCPD1
GPD1
GPD1L
GPD2
GPS2
GPX1
GPX2
GPX3
GPX4
GPX7
GRHL1
GRHPR
GSTM4
GSTZ1
H2AFZ
HACL1
HADH
HADHA
HADHB
HAO2
HCCS
HDAC3
HELZ2
HEXA
HEXB
HIBCH
HILPDA
HMGCL
HMGCLL1
HMGCR
HMGCS1
HPGD
HPGDS
HSD11B1
HSD11B2
HSD17B1
HSD17B10
HSD17B11
HSD17B12
HSD17B13
HSD17B14
HSD17B3
HSD17B4
HSD17B6
HSD17B7
HSD17B8
HSD3B7
HSDL2
HSP90AA1
HSPH1
IDH1
IDH3B
IDH3G
IDI1
IKBKB
IKBKG
IL4I1
ILK
INMT
INPP4A
INPP4B
INPP5D
INPP5E
INPP5F
INPP5J
INPP5K
INPPL1
INSIG1
INSIG2
IRS1
IRS2
IRS4
JAK2
JMJD7-PLA2G4B
KDSR
KPNB1
LBR
LCAT
LCLAT1
LCN12
LCN15
LCN9
LDHA
LEPR
LGALS1
LGMN
LHB
LIPA
LIPC
LIPE
LIPG
LIPH
LPAR1
LPAR2
LPAR3
LPAR5
LPCAT1
LPCAT2
LPCAT3
LPCAT4
LPGAT1
LPIN1
LPIN2
LPIN3
LPL
LRP2
LSS
LTA4H
LTC4S
LYPLA1
LYPLA2
MAOA
MAPK10
MAPK8
MAPK9
MAPKAPK2
MBOAT1
MBOAT2
MBOAT7
MBTPS1
MBTPS2
MCAT
MCEE
MDH1
MDH2
ME1
MECR
MED1
MED10
MED11
MED12
MED13
MED13L
MED14
MED15
MED16
MED17
MED18
MED19
MED20
MED21
MED22
MED23
MED24
MED25
MED26
MED27
MED28
MED29
MED30
MED31
MED4
MED6
MED7
MED8
MED9
METAP1
MFSD2A
MGLL
MID1IP1
MIF
MLYCD
MMAA
MMP1
MORC2
MSMO1
MTF1
MTM1
MTMR1
MTMR10
MTMR12
MTMR14
MTMR2
MTMR3
MTMR4
MTMR6
MTMR7
MTMR8
MTMR9
MTOR
MVD
MVK
NAGA
NBN
NCAPH2
NCOA1
NCOA2
NCOA3
NCOA6
NCOR1
NCOR2
NDUFAB1
NEU1
NEU3
NEU4
NFKB1
NFKBIA
NFKBIB
NFKBIE
NFYA
NFYB
NFYC
NPAS2
NPY
NR1D1
NR1H2
NR1H3
NR1H4
NRF1
NSDHL
NTHL1
NUDT19
OCRL
ODC1
OLAH
OLR1
ORMDL1
ORMDL2
ORMDL3
OSBP
OSBPL10
OSBPL1A
OSBPL2
OSBPL3
OSBPL5
OSBPL6
OSBPL8
OSBPL9
OSTC
OXCT1
OXCT2
PCBD1
PCCA
PCCB
PCK1
PCK2
PCTP
PCYT1A
PCYT1B
PCYT2
PDHA1
PDHB
PDPK1
PECR
PEMT
PEX11A
PGS1
PHOSPHO1
PHYH
PI4K2B
PI4KA
PI4KB
PIAS4
PIK3C2A
PIK3C2B
PIK3C2G
PIK3C3
PIK3CA
PIK3CB
PIK3CD
PIK3CG
PIK3R1
PIK3R3
PIK3R4
PIK3R5
PIK3R6
PIKFYVE
PIP4K2A
PIP4K2B
PIP4K2C
PIP5K1A
PIP5K1B
PIP5K1C
PISD
PITPNB
PITPNM1
PITPNM2
PITPNM3
PLA1A
PLA2G12A
PLA2G15
PLA2G1B
PLA2G2A
PLA2G2C
PLA2G2D
PLA2G4A
PLA2G4B
PLA2G4C
PLA2G5
PLA2G6
PLA2R1
PLB1
PLBD1
PLD1
PLD2
PLD3
PLD4
PLD6
PLEKHA1
PLEKHA2
PLEKHA3
PLEKHA4
PLEKHA5
PLEKHA6
PLEKHA8
PLIN1
PLIN2
PLIN3
PLTP
PMVK
PNPLA2
PNPLA3
PNPLA4
PNPLA5
PNPLA6
PNPLA7
PNPLA8
POMC
PON1
PON2
PON3
PPARA
PPARD
PPARG
PPARGC1A
PPARGC1B
PPM1L
PPP1CA
PPP1CB
PPP1CC
PPT1
PPT2
PRDX6
PRKAA1
PRKAA2
PRKAB1
PRKAB2
PRKACA
PRKACB
PRKAG1
PRKAG2
PRKCQ
PRKD1
PRKD2
PRKD3
PSAP
PSME1
PTDSS1
PTDSS2
PTEN
PTGDS
PTGES
PTGES2
PTGES3
PTGIS
PTGR1
PTGR2
PTGS1
PTGS2
PTPMT1
PTPN11
PTPN13
PTPRG
PTS
RAB14
RAB4A
RAB5A
RAN
RAP1GDS1
RDH11
RDH16
REEP6
RELA
RETSAT
RGL1
RORA
RUFY1
RXRA
RXRB
RXRG
S100A10
S1PR1
S1PR2
S1PR3
S1PR4
S1PR5
SACM1L
SAMD8
SAR1B
SBF1
SBF2
SC5D
SCAP
SCD
SCD5
SCP2
SDHA
SDHC
SEC23A
SEC24A
SEC24B
SEC24C
SEC24D
SERINC1
SGMS1
SGMS2
SGPL1
SGPP1
SGPP2
SIN3A
SIN3B
SLC22A5
SLC25A1
SLC25A17
SLC25A20
SLC27A1
SLC27A2
SLC27A3
SLC27A4
SLC27A5
SLC27A6
SLC2A1
SLC2A4
SLC33A1
SLC44A1
SLC44A2
SLC44A3
SLC44A4
SLC44A5
SLCO1A2
SMARCD3
SMPD1
SMPD2
SMPD3
SMPD4
SMS
SOAT1
SOCS3
SORBS1
SP1
SPHK1
SPHK2
SPTLC1
SPTLC2
SPTLC3
SPTSSA
SPTSSB
SQLE
SRD5A1
SRD5A2
SRD5A3
SREBF1
SREBF2
ST3GAL1
ST3GAL2
ST3GAL3
ST3GAL4
ST3GAL5
ST3GAL6
ST6GALNAC3
ST6GALNAC4
ST6GALNAC5
ST6GALNAC6
ST8SIA1
ST8SIA5
STAR
STARD10
STARD3
STARD3NL
STARD4
STARD5
STARD6
STARD7
STAT3
STK11
STS
SUCLA2
SUCLG1
SUCLG2
SULT2B1
SUMF1
SUMF2
SUMO2
SYNJ1
SYNJ2
TAZ
TBL1X
TBL1XR1
TBXAS1
TDO2
TECR
TGS1
THEM4
THRAP3
THRSP
TIAM2
TM7SF2
TMEM86B
TNF
TNFAIP8
TNFAIP8L1
TNFAIP8L2
TNFAIP8L3
TNFRSF1A
TNFRSF1B
TNFRSF21
TP53INP2
TPTE2
TRADD
TRAF2
TRIB3
TSPO
TXNRD1
UBC
UBE2I
UBE2L6
UGCG
UGDH
UGT8
UROD
UROS
VAC14
VAPA
VAPB
VDR
VNN1
XIST
YWHAH
GLS
GLS2
GLUD1
GLUD2
GOT2
OAT
PYCR1
PYCR2
RIMKLA
RIMKLB
AAAS
ABCC8
AC016586.1
ACTN3
ADCY5
ADCY8
ADPGK
ADRA2A
AGER
AIFM1
ALDH5A1
ALDOB
ALDOC
ANLN
ANO1
APPL1
APPL2
AQP3
ARPP19
ARRB1
ART3
ASIP
ASNS
ASPSCR1
ATF4
ATG14
BAD
BAIAP3
BCL2
BECN1
BHLHA15
BPGM
BRAF
BRAT1
BRS3
BRSK2
C12orf66
C1QTNF1
C1QTNF2
C2CD2L
C2CD5
C3
CACNB3
CALR
CANX
CAPN10
CARTPT
CBL
CCPG1
CDK1
CDK16
CDT1
CFTR
CLGN
CLIP3
CLTCL1
COX11
CPEB4
CREBL2
CREM
CRH
CXCL2
CYBA
DCXR
DDIT4
DLAT
DNAJB11
DNAJC3
DNM1L
DPP4
DRD1
DUSP12
DYNLL1
DYRK2
EDN1
EDNRA
EFNA5
EIF2AK3
ELF3
ENDOG
ENO1
ENPP1
ENY2
EPHA5
EPM2AIP1
ERN1
ESRRB
FBP1
FFAR1
FFAR4
FIS1
FKBP1B
FKBP2
FOXA3
FOXO1
FOXO3
G6PC3
G6PD
GAA
GADD45A
GALM
GAPDH
GAS6
GATA4
GCGR
GCK
GCKR
GCLC
GCLM
GDPGP1
GFAP
GFPT1
GHRHR
GHRL
GJB6
GNB3
GNPDA1
GNPDA2
GOT1
GPC3
GPER1
GPI
GPLD1
GPR27
GPR68
GRB10
GRIK5
GSK3A
GSK3B
GYS1
H6PD
HECTD4
HIF1A
HIGD1A
HIST1H4J
HK1
HK2
HK3
HKDC1
HMGN3
HNF1A
HNRNPA1
HSPA5
ICAM1
IFI16
IGF1
IGF1R
IGF2
IGFBP3
IGFBP4
IGFBP5
IL1B
IMPACT
INSR
IREB2
ITFG2
JAGN1
KCNB1
KCNF1
KCNJ11
KDELR2
KHK
KIF5B
KIF5C
KLF15
KPTN
LCMT1
LIN28A
LNPEP
LRP1
LRP5
LRP5L
MAP4K4
MAPK14
MEF2A
MEN1
MIDN
MLXIPL
MPC2
MYBBP1A
NADK
NAMPT
NDC1
NDUFAF2
NDUFB3
NEUROD1
NFE2L1
NFE2L2
NGFR
NISCH
NME1
NME2
NOX4
NPY1R
NR4A3
NUAK2
NUCKS1
NUP107
NUP133
NUP153
NUP155
NUP160
NUP188
NUP205
NUP210
NUP214
NUP35
NUP37
NUP43
NUP50
NUP54
NUP62
NUP85
NUP88
NUP93
NUP98
NUPL2
OCLN
OMA1
ONECUT1
OPA1
OPRK1
OSTN
PASK
PAX2
PAX6
PBK
PC
PCSK1
PDIA3
PDIA4
PDIA6
PDK1
PDK2
PDK3
PDK4
PEA15
PFKFB1
PFKFB2
PFKFB3
PFKFB4
PFKL
PFKM
PFKP
PGAM1
PGAM2
PGK1
PGM1
PGM2
PGM2L1
PGM5
PGP
PHKG2
PHLDA2
PHPT1
PICK1
PID1
PIGA
PIH1D1
PIM3
PKLR
PKM
PLK3
PMAIP1
POLG
POM121
POM121C
POU4F2
PPEF2
PPIB
PPP1R3B
PPP1R3D
PPP1R3E
PPP1R3F
PPP1R3G
PPP2CA
PPP2CB
PPP2R1A
PPP2R1B
PPP2R5D
PPP3CA
PPP3CB
PRAME
PREB
PRKCB
PRKCE
PRKCI
PRKCZ
PTPRN
PTPRN2
PYGL
RAB11B
RAB11FIP2
RAB11FIP5
RAB4B
RAE1
RAF1
RANBP2
RAP1A
RELB
RGN
RHOQ
RNASEL
RORC
RPS6KB1
RRM2
RRP8
RTN2
SARS
SEC11A
SEC11C
SEC13
SEH1L
SEPHS2
SERP1
SERPINF1
SESN1
SESN2
SESN3
SFN
SGK3
SH3GLB1
SIDT2
SIK1
SIK2
SIRT1
SLC1A2
SLC25A11
SLC25A12
SLC25A13
SLC25A27
SLC29A1
SLC2A3
SLC2A8
SLC35B1
SLC37A1
SLC37A2
SLC37A4
SLC3A2
SLC45A3
SLC5A1
SLC5A10
SLC5A11
SLC5A2
SLC5A4
SLC5A9
SLC9B2
SMARCA4
SMARCB1
SORD
SORT1
SOX4
SPCS1
SPCS2
SPCS3
SRC
SRF
SRI
STX4
STXBP3
STXBP4
SYBU
SZT2
TBC1D4
TBL2
TERT
TFAP2B
TFF3
TFRC
TGIF1
TH
TIAM1
TKTL1
TP53
TPI1
TPR
TRA2B
TRIP10
TRPM4
TRPS1
TSC1
TXNIP
UCP2
UGP2
UNC13B
UPP1
USF1
USF2
VAMP2
VSNL1
WDR35
WDTC1
XBP1
YES1
YWHAB
YWHAE
YWHAG
YWHAQ
YWHAZ
ZAP70
ZBTB20
ZC3H12A
ZMPSTE24
ZNF236
C15ORF37
C2ORF15
C6ORF165
2020-03-01
2020-03-02

## Sheet: TCGA
A4GALT
AACS
AADAT
ABCA1
ABCB11
ABCB4
ABCC1
ABCC3
ABCD1
ABHD3
ABHD4
ABHD5
ABO
AC003665.1
AC092724.1
ACAA1
ACAA2
ACACA
ACACB
ACAD10
ACAD11
ACADL
ACADM
ACADS
ACADSB
ACADVL
ACAT1
ACAT2
ACBD4
ACBD5
ACBD6
ACBD7
ACER1
ACER2
ACER3
ACHE
ACLY
ACO2
ACOT1
ACOT11
ACOT12
ACOT13
ACOT2
ACOT4
ACOT6
ACOT7
ACOT8
ACOT9
ACOX1
ACOX2
ACOX3
ACOXL
ACP6
ACSBG1
ACSBG2
ACSF2
ACSF3
ACSL1
ACSL3
ACSL4
ACSL5
ACSL6
ACSM3
ACSM6
ACSS1
ACSS3
ADH1A
ADH1B
ADH1C
ADH4
ADH5
ADH6
ADH7
ADIPOQ
ADIPOR1
ADIPOR2
ADPRM
ADSL
AGK
AGMO
AGPAT1
AGPAT2
AGPAT3
AGPAT4
AGPAT5
AGPS
AGRP
AGT
AHR
AHRR
AKR1A1
AKR1B1
AKR1B15
AKR1C1
AKR1C2
AKR1C3
AKR1C4
AKR1D1
AKT1
AKT2
AKT3
ALAD
ALAS1
ALB
ALDH1A1
ALDH1B1
ALDH2
ALDH3A1
ALDH3A2
ALDH3B1
ALDH3B2
ALDH7A1
ALDH9A1
ALDOA
ALOX12
ALOX12B
ALOX15
ALOX15B
ALOX5
ALOX5AP
ALOXE3
ALPI
AMACR
ANGPTL4
ANKRD1
AOC3
APEX1
APOA1
APOA2
APOA5
APOC3
APOD
AQP7
ARF1
ARF3
ARNT
ARNT2
ARNTL
ARSA
ARSB
ARSD
ARSE
ARSF
ARSG
ARSH
ARSI
ARSJ
ARSK
ARV1
ASAH1
ASAH2
AUH
AWAT1
AWAT2
B3GALNT1
B3GALT1
B3GALT2
B3GALT4
B3GALT5
B3GNT2
B3GNT3
B3GNT4
B3GNT5
B4GALNT1
B4GALT1
B4GALT2
B4GALT3
B4GALT4
B4GALT6
B4GAT1
BAAT
BCHE
BCKDHB
BDH1
BDH2
BLVRA
BMPR1B
BMX
BPHL
CA2
CA4
CA6
CAMKK1
CAMKK2
CARM1
CAV1
CBR1
CBR3
CBR4
CCDC58
CCNC
CD1D
CD36
CDIPT
CDK19
CDK8
CDS1
CDS2
CEL
CEPT1
CERK
CERS1
CERS2
CERS3
CERS4
CERS5
CERS6
CGA
CH25H
CHAT
CHD9
CHKA
CHKB
CHPT1
CHUK
CIDEA
CIDEC
CLOCK
COL4A3BP
COMT
CPNE1
CPNE3
CPNE6
CPNE7
CPOX
CPT1A
CPT1B
CPT1C
CPT2
CPTP
CRAT
CREBBP
CRLS1
CROT
CRYZ
CSNK1G2
CSNK2A1
CSNK2A2
CSNK2B
CTSA
CUBN
CYP11A1
CYP11B1
CYP11B2
CYP17A1
CYP19A1
CYP1A1
CYP1A2
CYP1B1
CYP21A2
CYP24A1
CYP27A1
CYP27B1
CYP2A13
CYP2A7
CYP2B6
CYP2C18
CYP2C19
CYP2C8
CYP2C9
CYP2D6
CYP2E1
CYP2F1
CYP2J2
CYP2R1
CYP2U1
CYP39A1
CYP3A4
CYP3A43
CYP3A5
CYP3A7
CYP46A1
CYP4A11
CYP4A22
CYP4B1
CYP4F11
CYP4F12
CYP4F2
CYP4F22
CYP4F3
CYP4F8
CYP51A1
CYP7A1
CYP7B1
CYP8B1
D2HGDH
DBI
DDHD1
DDHD2
DECR1
DECR2
DEGS1
DEGS2
DGAT1
DGAT2
DGAT2L6
DGKA
DGKB
DGKD
DGKE
DGKG
DGKH
DGKI
DGKQ
DGKZ
DHCR24
DHCR7
DHRS7B
DLD
DLST
DPEP1
DPEP2
DPEP3
EBP
ECH1
ECHS1
ECI1
ECI2
EHHADH
ELOVL1
ELOVL2
ELOVL3
ELOVL4
ELOVL5
ELOVL6
ELOVL7
ENO2
ENO3
ENPP6
ENPP7
EP300
EPHX1
EPHX2
ERP29
ESRRA
ESYT1
ESYT2
ESYT3
ETFDH
ETNK1
ETNK2
ETNPPL
FA2H
FAAH
FAAH2
FABP1
FABP12
FABP2
FABP3
FABP4
FABP5
FABP6
FABP7
FABP9
FADS1
FADS2
FAM120B
FAR1
FAR2
FASN
FDFT1
FDPS
FDX1
FDX2
FDXR
FH
FHL2
FIG4
FITM1
FITM2
FMO1
FUT1
FUT2
FUT3
FUT4
FUT5
FUT6
FUT7
FUT9
G0S2
G6PC
G6PC2
GABARAPL1
GAD2
GAL3ST1
GALC
GAPDHS
GBA
GBA2
GBGT1
GC
GCDH
GCNT2
GDE1
GDPD1
GDPD3
GDPD5
GGPS1
GGT1
GGT5
GGT6
GGT7
GK
GK2
GK3P
GLA
GLB1
GLB1L
GLIPR1
GLTP
GLUL
GLYCTK
GM2A
GNPAT
GPAM
GPAT2
GPAT3
GPAT4
GPCPD1
GPD1
GPD1L
GPD2
GPS2
GPX1
GPX2
GPX3
GPX4
GPX5
GPX6
GPX7
GRHL1
GRHPR
GSTM4
GSTZ1
H2AFZ
HACD1
HACD2
HACD3
HACD4
HACL1
HADH
HADHA
HADHB
HAO2
HCCS
HDAC3
HELZ2
HEXA
HEXB
HIBCH
HILPDA
HMGCL
HMGCLL1
HMGCR
HMGCS1
HMGCS2
HPGD
HPGDS
HSD11B1
HSD11B2
HSD17B1
HSD17B10
HSD17B11
HSD17B12
HSD17B13
HSD17B14
HSD17B2
HSD17B3
HSD17B4
HSD17B6
HSD17B7
HSD17B8
HSD3B1
HSD3B2
HSD3B7
HSDL2
HSP90AA1
HSPH1
HTD2
IDH1
IDH3B
IDH3G
IDI1
IDI2
IKBKB
IKBKG
IL4I1
ILK
INMT
INPP4A
INPP4B
INPP5D
INPP5E
INPP5F
INPP5J
INPP5K
INPPL1
INSIG1
INSIG2
IRS1
IRS2
IRS4
JAK2
JMJD7-PLA2G4B
KDSR
KMT5A
KPNB1
LBR
LCAT
LCLAT1
LCN1
LCN12
LCN15
LCN9
LDHA
LEP
LEPR
LGALS1
LGMN
LHB
LIPA
LIPC
LIPE
LIPF
LIPG
LIPH
LIPI
LPAR1
LPAR2
LPAR3
LPAR5
LPCAT1
LPCAT2
LPCAT3
LPCAT4
LPGAT1
LPIN1
LPIN2
LPIN3
LPL
LRP2
LSS
LTA4H
LTC4S
LYPLA1
LYPLA2
MAOA
MAPK10
MAPK8
MAPK9
MAPKAPK2
MBOAT1
MBOAT2
MBOAT7
MBTPS1
MBTPS2
MCAT
MCEE
MDH1
MDH2
ME1
MECR
MED1
MED10
MED11
MED12
MED13
MED13L
MED14
MED15
MED16
MED17
MED18
MED19
MED20
MED21
MED22
MED23
MED24
MED25
MED26
MED27
MED28
MED29
MED30
MED31
MED4
MED6
MED7
MED8
MED9
METAP1
MFSD2A
MGLL
MID1IP1
MIF
MIGA1
MIGA2
MLYCD
MMAA
MMP1
MMUT
MOGAT1
MOGAT2
MOGAT3
MORC2
MSMO1
MTF1
MTM1
MTMR1
MTMR10
MTMR12
MTMR14
MTMR2
MTMR3
MTMR4
MTMR6
MTMR7
MTMR8
MTMR9
MTOR
MVD
MVK
NAGA
NBN
NCAPH2
NCOA1
NCOA2
NCOA3
NCOA6
NCOR1
NCOR2
NDUFAB1
NEU1
NEU2
NEU3
NEU4
NFKB1
NFKBIA
NFKBIB
NFKBIE
NFYA
NFYB
NFYC
NPAS2
NPY
NR1D1
NR1H2
NR1H3
NR1H4
NRF1
NSDHL
NTHL1
NUDT19
OCRL
ODC1
OLAH
OLR1
ORMDL1
ORMDL2
ORMDL3
OSBP
OSBPL10
OSBPL1A
OSBPL2
OSBPL3
OSBPL5
OSBPL6
OSBPL8
OSBPL9
OSTC
OXCT1
OXCT2
PCBD1
PCCA
PCCB
PCK1
PCK2
PCTP
PCYT1A
PCYT1B
PCYT2
PDHA1
PDHB
PDPK1
PECR
PEMT
PEX11A
PGS1
PHOSPHO1
PHYH
PI4K2A
PI4K2B
PI4KA
PI4KB
PIAS4
PIK3C2A
PIK3C2B
PIK3C2G
PIK3C3
PIK3CA
PIK3CB
PIK3CD
PIK3CG
PIK3R1
PIK3R2
PIK3R3
PIK3R4
PIK3R5
PIK3R6
PIKFYVE
PIP4K2A
PIP4K2B
PIP4K2C
PIP4P1
PIP5K1A
PIP5K1B
PIP5K1C
PISD
PITPNB
PITPNM1
PITPNM2
PITPNM3
PLA1A
PLA2G10
PLA2G12A
PLA2G12B
PLA2G15
PLA2G1B
PLA2G2A
PLA2G2C
PLA2G2D
PLA2G2E
PLA2G2F
PLA2G3
PLA2G4A
PLA2G4B
PLA2G4C
PLA2G4D
PLA2G4E
PLA2G4F
PLA2G5
PLA2G6
PLA2R1
PLAAT1
PLAAT2
PLAAT3
PLAAT4
PLAAT5
PLB1
PLBD1
PLD1
PLD2
PLD3
PLD4
PLD6
PLEKHA1
PLEKHA2
PLEKHA3
PLEKHA4
PLEKHA5
PLEKHA6
PLEKHA8
PLIN1
PLIN2
PLIN3
PLPP1
PLPP2
PLPP3
PLPP6
PLPPR1
PLPPR2
PLPPR3
PLPPR4
PLPPR5
PLTP
PMVK
PNLIP
PNLIPRP1
PNLIPRP2
PNPLA2
PNPLA3
PNPLA4
PNPLA5
PNPLA6
PNPLA7
PNPLA8
POMC
PON1
PON2
PON3
PPARA
PPARD
PPARG
PPARGC1A
PPARGC1B
PPM1L
PPP1CA
PPP1CB
PPP1CC
PPT1
PPT2
PRDX6
PRKAA1
PRKAA2
PRKAB1
PRKAB2
PRKACA
PRKACB
PRKACG
PRKAG1
PRKAG2
PRKAG3
PRKCQ
PRKD1
PRKD2
PRKD3
PRXL2B
PSAP
PSME1
PTDSS1
PTDSS2
PTEN
PTGDS
PTGES
PTGES2
PTGES3
PTGIS
PTGR1
PTGR2
PTGS1
PTGS2
PTPMT1
PTPN11
PTPN13
PTPRG
PTS
RAB14
RAB4A
RAB5A
RAN
RAP1GDS1
RDH11
RDH16
REEP6
RELA
RETSAT
RGL1
RORA
RUFY1
RXRA
RXRB
RXRG
S100A10
S1PR1
S1PR2
S1PR3
S1PR4
S1PR5
SACM1L
SAMD8
SAR1B
SBF1
SBF2
SC5D
SCAP
SCD
SCD5
SCP2
SDHA
SDHC
SDHD
SEC23A
SEC24A
SEC24B
SEC24C
SEC24D
SELENOI
SERINC1
SGMS1
SGMS2
SGPL1
SGPP1
SGPP2
SIN3A
SIN3B
SLC10A1
SLC10A2
SLC22A5
SLC25A1
SLC25A17
SLC25A20
SLC27A1
SLC27A2
SLC27A3
SLC27A4
SLC27A5
SLC27A6
SLC2A1
SLC2A4
SLC33A1
SLC44A1
SLC44A2
SLC44A3
SLC44A4
SLC44A5
SLCO1A2
SLCO1B1
SLCO1B3
SMARCD3
SMPD1
SMPD2
SMPD3
SMPD4
SMS
SOAT1
SOAT2
SOCS3
SORBS1
SP1
SPHK1
SPHK2
SPTLC1
SPTLC2
SPTLC3
SPTSSA
SPTSSB
SQLE
SRD5A1
SRD5A2
SRD5A3
SREBF1
SREBF2
ST3GAL1
ST3GAL2
ST3GAL3
ST3GAL4
ST3GAL5
ST3GAL6
ST6GALNAC3
ST6GALNAC4
ST6GALNAC5
ST6GALNAC6
ST8SIA1
ST8SIA5
STAR
STARD10
STARD3
STARD3NL
STARD4
STARD5
STARD6
STARD7
STAT3
STK11
STS
SUCLA2
SUCLG1
SUCLG2
SULT1E1
SULT2A1
SULT2B1
SUMF1
SUMF2
SUMO2
SYNJ1
SYNJ2
TAZ
TBL1X
TBL1XR1
TBXAS1
TDO2
TECR
TECRL
TGS1
THEM4
THEM5
THRAP3
THRSP
TIAM2
TKFC
TM7SF2
TMEM86B
TNF
TNFAIP8
TNFAIP8L1
TNFAIP8L2
TNFAIP8L3
TNFRSF1A
TNFRSF1B
TNFRSF21
TP53INP2
TPTE
TPTE2
TRADD
TRAF2
TRIB3
TSPO
TSPOAP1
TXNRD1
UBC
UBE2I
UBE2L6
UCP1
UGCG
UGDH
UGT1A1
UGT1A10
UGT1A3
UGT1A4
UGT1A5
UGT1A6
UGT1A7
UGT1A8
UGT1A9
UGT2A1
UGT2A3
UGT2B10
UGT2B11
UGT2B15
UGT2B17
UGT2B28
UGT2B4
UGT2B7
UGT8
UROD
UROS
VAC14
VAPA
VAPB
VDR
VNN1
XIST
YWHAH
GLS
GLS2
GLUD1
GLUD2
GOT2
KYAT1
OAT
PYCR1
PYCR2
PYCR3
RIMKLA
RIMKLB
AAAS
ABCC8
AC004551.1
AC016586.1
ACTN3
ADCY5
ADCY8
ADPGK
ADRA2A
AGER
AIFM1
ALDH5A1
ALDOB
ALDOC
ANLN
ANO1
APPL1
APPL2
AQP3
ARPP19
ARRB1
ART3
ASIP
ASNS
ASPSCR1
ATF4
ATG14
B3GNT6
BAD
BAIAP3
BCL2
BECN1
BHLHA15
BPGM
BRAF
BRAT1
BRS3
BRSK2
C12orf66
C1QTNF1
C1QTNF12
C1QTNF2
C2CD2L
C2CD5
C3
CACNB3
CALR
CANX
CAPN10
CARTPT
CASR
CBL
CCPG1
CDK1
CDK16
CDT1
CFTR
CLGN
CLIP3
CLTCL1
CLTRN
CMA1
COX11
CPB2
CPEB4
CREBL2
CREM
CRH
CXCL2
CYBA
DCXR
DDIT4
DLAT
DNAJB11
DNAJC3
DNM1L
DPP4
DRD1
DUSP12
DYNLL1
DYRK2
EDN1
EDNRA
EFNA5
EIF2AK3
ELF3
ENDOG
ENO1
ENPP1
ENY2
EPHA5
EPM2AIP1
ERN1
ERO1B
ESRRB
FBP1
FBP2
FFAR1
FFAR4
FGF19
FGF21
FIS1
FKBP1B
FKBP2
FOXA2
FOXA3
FOXO1
FOXO3
G6PC3
G6PD
GAA
GABARAPL3
GADD45A
GALM
GAPDH
GAS6
GATA4
GCG
GCGR
GCK
GCKR
GCLC
GCLM
GDPGP1
GFAP
GFPT1
GH1
GHRHR
GHRL
GIP
GJB6
GNB3
GNPDA1
GNPDA2
GOT1
GPC3
GPER1
GPI
GPLD1
GPR119
GPR27
GPR68
GRB10
GRIK5
GSDME
GSK3A
GSK3B
GYS1
H6PD
HECTD4
HIF1A
HIGD1A
HIST1H4J
HK1
HK2
HK3
HKDC1
HMGN3
HNF1A
HNRNPA1
HSPA5
ICAM1
IFI16
IGF1
IGF1R
IGF2
IGFBP3
IGFBP4
IGFBP5
IL1B
IMPACT
INS
INSR
IREB2
ISL1
ITFG2
ITLN1
JAGN1
KCNB1
KCNF1
KCNJ11
KDELR2
KHK
KIF5B
KIF5C
KLF15
KPTN
LCMT1
LIN28A
LNPEP
LRP1
LRP5
LRP5L
MAP4K4
MAPK14
MEF2A
MEN1
MIDN
MIR103A1
MIR103A2
MIR107
MIR16-1
MIR16-2
MIRLET7G
MLXIPL
MPC2
MYBBP1A
NADK
NAMPT
NDC1
NDUFAF2
NDUFB3
NEUROD1
NFE2L1
NFE2L2
NGFR
NIM1K
NISCH
NKX1-1
NME1
NME2
NOX4
NPY1R
NR4A3
NUAK2
NUCKS1
NUP107
NUP133
NUP153
NUP155
NUP160
NUP188
NUP205
NUP210
NUP214
NUP35
NUP37
NUP43
NUP50
NUP54
NUP58
NUP62
NUP85
NUP88
NUP93
NUP98
NUPL2
OCLN
OMA1
ONECUT1
OPA1
OPRK1
OSTN
PASK
PAX2
PAX6
PBK
PC
PCSK1
PDHA2
PDIA3
PDIA4
PDIA6
PDK1
PDK2
PDK3
PDK4
PDX1
PEA15
PFKFB1
PFKFB2
PFKFB3
PFKFB4
PFKL
PFKM
PFKP
PGAM1
PGAM2
PGK1
PGK2
PGM1
PGM2
PGM2L1
PGM5
PGP
PHKG2
PHLDA2
PHPT1
PICK1
PID1
PIGA
PIH1D1
PIM3
PKLR
PKM
PLK3
PMAIP1
POLG
POM121
POM121C
POU4F2
PPEF2
PPIB
PPP1R3A
PPP1R3B
PPP1R3D
PPP1R3E
PPP1R3F
PPP1R3G
PPP2CA
PPP2CB
PPP2R1A
PPP2R1B
PPP2R5D
PPP3CA
PPP3CB
PRAME
PREB
PRKCB
PRKCE
PRKCI
PRKCZ
PRKN
PTH
PTPRN
PTPRN2
PYGL
RAB11B
RAB11FIP2
RAB11FIP5
RAB4B
RACK1
RAE1
RAF1
RANBP2
RAP1A
RELB
RFX6
RGN
RHOQ
RNASEL
RORC
RPS6KB1
RRM2
RRP8
RSC1A1
RTN2
SARS
SEC11A
SEC11C
SEC13
SEH1L
SELENOS
SELENOT
SEMG1
SEPHS2
SERP1
SERPINF1
SESN1
SESN2
SESN3
SFN
SGK3
SH3GLB1
SIDT2
SIK1
SIK1B
SIK2
SIRT1
SLC1A2
SLC25A10
SLC25A11
SLC25A12
SLC25A13
SLC25A27
SLC29A1
SLC2A3
SLC2A8
SLC35B1
SLC37A1
SLC37A2
SLC37A4
SLC3A2
SLC45A3
SLC5A1
SLC5A10
SLC5A11
SLC5A2
SLC5A3
SLC5A4
SLC5A9
SLC9B2
SMARCA4
SMARCB1
SORD
SORT1
SOX4
SPCS1
SPCS2
SPCS3
SRC
SRF
SRI
STX4
STXBP3
STXBP4
SYBU
SZT2
TBC1D4
TBL2
TERT
TFAP2B
TFF3
TFRC
TGIF1
TH
TIAM1
TIGAR
TKTL1
TP53
TPI1
TPR
TRA2B
TRARG1
TRIP10
TRPM4
TRPS1
TSC1
TWNK
TXNIP
UCP2
UGP2
UNC13B
UPP1
USF1
USF2
VAMP2
VSNL1
WDR35
WDTC1
XBP1
YES1
YWHAB
YWHAE
YWHAG
YWHAQ
YWHAZ
ZAP70
ZBTB20
ZC3H12A
ZMPSTE24
ZNF236
2020-03-01
2020-03-02

## Sheet: GSE13041
A4GALT
AACS
ABCA1
ABCB11
ABCB4
ABCC1
ABCC3
ABCD1
ABHD3
ABHD4
ABHD5
ABO
ACAA1
ACAA2
ACACA
ACACB
ACAD10
ACADL
ACADM
ACADS
ACADSB
ACADVL
ACAT1
ACAT2
ACBD4
ACHE
ACLY
ACO2
ACOT11
ACOT13
ACOT7
ACOT8
ACOT9
ACOX1
ACOX2
ACOX3
ACOXL
ACP6
ACSBG1
ACSBG2
ACSF2
ACSL1
ACSL3
ACSL4
ACSL5
ACSL6
ACSM3
ACSS3
ADH1A
ADH1B
ADH1C
ADH5
ADH6
ADH7
ADIPOQ
ADIPOR1
ADIPOR2
ADPRM
ADSL
AGK
AGPAT1
AGPAT2
AGPAT3
AGPAT4
AGPAT5
AGPS
AGRP
AGT
AHR
AKR1A1
AKR1B1
AKR1C1
AKR1C3
AKR1C4
AKR1D1
AKT1
AKT2
AKT3
ALAD
ALAS1
ALB
ALDH1A1
ALDH1B1
ALDH2
ALDH3A1
ALDH3A2
ALDH3B1
ALDH3B2
ALDH7A1
ALDH9A1
ALDOA
ALOX12
ALOX12B
ALOX15
ALOX15B
ALOX5
ALOX5AP
ALOXE3
ALPI
AMACR
ANGPTL4
ANKRD1
AOC3
APEX1
APOA1
APOA2
APOC3
APOD
ARF3
ARNT
ARNT2
ARNTL
ARSA
ARSB
ARSD
ARSE
ARSF
ARSJ
ASAH1
AUH
B3GALNT1
B3GALT1
B3GALT2
B3GALT4
B3GALT5
B3GNT2
B3GNT3
B3GNT4
B4GALNT1
B4GALT1
B4GALT2
B4GALT3
B4GALT4
B4GALT6
BAAT
BCHE
BCKDHB
BDH1
BDH2
BLVRA
BMPR1B
BMX
BPHL
CA2
CA4
CA6
CAMKK2
CARM1
CAV1
CBR1
CBR3
CBR4
CCNC
CD1D
CD36
CDIPT
CDK19
CDK8
CDS1
CDS2
CEL
CEPT1
CERK
CERS2
CERS4
CERS6
CGA
CH25H
CHAT
CHD9
CHKA
CHKB
CHPT1
CHUK
CIDEA
CIDEC
CLOCK
COL4A3BP
COMT
CPNE1
CPNE3
CPNE6
CPNE7
CPOX
CPT1A
CPT2
CPTP
CRAT
CREBBP
CROT
CRYZ
CSNK1G2
CSNK2A1
CSNK2A2
CSNK2B
CTSA
CUBN
CYP11A1
CYP11B1
CYP11B2
CYP17A1
CYP19A1
CYP1A1
CYP1A2
CYP1B1
CYP24A1
CYP27A1
CYP27B1
CYP2A13
CYP2A7
CYP2B6
CYP2C18
CYP2C19
CYP2C8
CYP2C9
CYP2D6
CYP2E1
CYP2F1
CYP2J2
CYP2R1
CYP2U1
CYP39A1
CYP3A4
CYP3A43
CYP3A5
CYP46A1
CYP4A11
CYP4B1
CYP4F11
CYP4F12
CYP4F2
CYP4F3
CYP4F8
CYP7A1
CYP7B1
DBI
DDHD2
DECR1
DECR2
DEGS1
DGAT1
DGKA
DGKB
DGKD
DGKE
DGKG
DGKH
DGKI
DGKQ
DGKZ
DHCR24
DHCR7
DHRS7B
DLD
DLST
DPEP1
DPEP2
DPEP3
EBP
ECH1
ECHS1
ECI1
ECI2
EHHADH
ELOVL2
ELOVL4
ELOVL5
ELOVL6
ENO2
ENO3
EP300
EPHX1
EPHX2
ERP29
ESRRA
ESYT1
ETFDH
ETNK1
ETNK2
ETNPPL
FA2H
FAAH
FABP1
FABP2
FABP3
FABP4
FABP5
FABP6
FABP7
FADS2
FAR2
FASN
FDFT1
FDPS
FDX1
FDXR
FH
FHL2
FIG4
FMO1
FUT1
FUT2
FUT3
FUT4
FUT5
FUT6
FUT7
FUT9
G0S2
G6PC
G6PC2
GABARAPL1
GAD2
GAL3ST1
GALC
GAPDHS
GC
GCDH
GCNT2
GDE1
GDPD3
GDPD5
GGPS1
GGT5
GK
GK2
GK3P
GLA
GLB1L
GLIPR1
GLTP
GLUL
GM2A
GNPAT
GPD1
GPD1L
GPD2
GPS2
GPX1
GPX2
GPX3
GPX4
GPX5
GPX7
GRHPR
GSTM4
GSTZ1
H2AFZ
HADH
HADHA
HADHB
HAO2
HCCS
HDAC3
HEXA
HEXB
HIBCH
HILPDA
HMGCL
HMGCR
HMGCS1
HMGCS2
HPGD
HPGDS
HSD11B1
HSD11B2
HSD17B1
HSD17B10
HSD17B11
HSD17B12
HSD17B14
HSD17B2
HSD17B3
HSD17B4
HSD17B6
HSD17B7
HSD17B8
HSD3B1
HSD3B2
HSDL2
HSP90AA1
HSPH1
IDH1
IDH3B
IDH3G
IDI1
IKBKB
IKBKG
ILK
INPP4A
INPP4B
INPP5D
INPP5E
INPP5F
INPP5J
INPP5K
INPPL1
INSIG1
INSIG2
IRS1
IRS2
IRS4
JAK2
KDSR
KPNB1
LBR
LCAT
LCN1
LDHA
LEP
LGALS1
LGMN
LIPA
LIPC
LIPE
LIPF
LIPG
LPAR1
LPAR2
LPAR3
LPCAT1
LPCAT3
LPCAT4
LPGAT1
LPIN1
LPIN2
LPL
LRP2
LSS
LTC4S
LYPLA1
LYPLA2
MAOA
MAPK10
MAPK8
MAPK9
MAPKAPK2
MBOAT2
MBOAT7
MBTPS1
MBTPS2
MCAT
MDH1
MDH2
ME1
MECR
MED1
MED12
MED13
MED13L
MED14
MED15
MED16
MED17
MED20
MED22
MED23
MED24
MED25
MED27
MED28
MED31
MED4
MED6
MED7
MED8
MED9
METAP1
MGLL
MID1IP1
MIF
MLYCD
MMP1
MOGAT2
MORC2
MSMO1
MTF1
MTM1
MTMR1
MTMR10
MTMR12
MTMR14
MTMR2
MTMR3
MTMR4
MTMR6
MTMR7
MTMR9
MTOR
MVD
MVK
NAGA
NBN
NCAPH2
NCOA1
NCOA2
NCOA3
NCOA6
NCOR1
NCOR2
NDUFAB1
NEU1
NEU2
NEU3
NFKB1
NFKBIA
NFKBIB
NFKBIE
NFYA
NFYB
NFYC
NPAS2
NPY
NR1H2
NR1H3
NR1H4
NRF1
NSDHL
NTHL1
OCRL
ODC1
OLAH
OLR1
ORMDL2
OSBP
OSBPL10
OSBPL1A
OSBPL2
OSBPL3
OSBPL8
OSBPL9
OXCT1
OXCT2
PCBD1
PCCA
PCCB
PCK1
PCK2
PCTP
PCYT1A
PCYT1B
PCYT2
PDHA1
PDHB
PDPK1
PECR
PEMT
PEX11A
PGS1
PHYH
PI4K2A
PI4KA
PI4KB
PIAS4
PIK3C2A
PIK3C2B
PIK3C2G
PIK3C3
PIK3CA
PIK3CB
PIK3CD
PIK3CG
PIK3R1
PIK3R2
PIK3R3
PIK3R4
PIK3R5
PIKFYVE
PIP4K2A
PIP4K2B
PIP4K2C
PIP5K1A
PIP5K1B
PIP5K1C
PITPNB
PITPNM1
PITPNM3
PLA1A
PLA2G12A
PLA2G15
PLA2G1B
PLA2G2A
PLA2G2D
PLA2G2E
PLA2G2F
PLA2G3
PLA2G4A
PLA2G4C
PLA2G5
PLA2G6
PLA2R1
PLBD1
PLD1
PLD2
PLD3
PLEKHA1
PLEKHA2
PLEKHA4
PLEKHA5
PLEKHA6
PLIN1
PLIN2
PLIN3
PLTP
PMVK
PNLIP
PNLIPRP1
PNLIPRP2
PNPLA2
PNPLA3
PNPLA4
PNPLA6
POMC
PON1
PON2
PON3
PPARA
PPARD
PPARG
PPARGC1A
PPP1CA
PPP1CB
PPP1CC
PPT1
PRDX6
PRKAA1
PRKAA2
PRKAB1
PRKAB2
PRKACA
PRKACB
PRKACG
PRKAG1
PRKAG2
PRKCQ
PRKD1
PRKD2
PRKD3
PSAP
PSME1
PTDSS1
PTDSS2
PTEN
PTGDS
PTGES
PTGES2
PTGES3
PTGIS
PTGS1
PTGS2
PTPN11
PTPN13
PTPRG
PTS
RAB14
RAB5A
RAN
RAP1GDS1
RDH11
RDH16
RELA
RETSAT
RGL1
RORA
RUFY1
RXRA
RXRB
RXRG
S100A10
S1PR1
S1PR2
S1PR4
S1PR5
SACM1L
SAR1B
SBF1
SC5D
SCAP
SCD
SCD5
SCP2
SDHA
SDHC
SDHD
SEC23A
SEC24A
SEC24B
SEC24C
SEC24D
SERINC1
SGMS1
SGPL1
SGPP1
SIN3B
SLC10A1
SLC10A2
SLC22A5
SLC25A1
SLC25A17
SLC25A20
SLC27A2
SLC27A3
SLC27A5
SLC27A6
SLC2A1
SLC2A4
SLC33A1
SLC44A1
SLC44A4
SLCO1A2
SLCO1B1
SLCO1B3
SMARCD3
SMPD1
SMPD2
SMPD3
SMS
SOAT1
SOAT2
SOCS3
SORBS1
SP1
SPHK1
SPHK2
SPTLC1
SPTLC2
SPTLC3
SPTSSA
SQLE
SRD5A1
SRD5A2
SRD5A3
SREBF1
SREBF2
ST3GAL1
ST3GAL2
ST3GAL4
ST3GAL5
ST3GAL6
ST6GALNAC4
ST6GALNAC5
ST8SIA1
ST8SIA5
STAR
STARD3
STARD5
STARD7
STAT3
STK11
STS
SUCLA2
SUCLG1
SUCLG2
SULT1E1
SULT2A1
SULT2B1
SYNJ1
SYNJ2
TAZ
TBL1X
TBL1XR1
TBXAS1
TDO2
TECR
TGS1
THRAP3
TIAM2
TM7SF2
TNF
TNFAIP8
TNFRSF1A
TNFRSF1B
TNFRSF21
TPTE
TRADD
TRAF2
TRIB3
TSPO
TXNRD1
UBC
UBE2I
UBE2L6
UCP1
UGCG
UGDH
UGT2A3
UGT2B15
UGT2B17
UGT2B28
UGT2B4
UGT8
UROD
UROS
VAC14
VAPA
VAPB
VDR
VNN1
XIST
YWHAH
GLS
GLS2
GLUD1
GLUD2
GOT2
OAT
PYCR1
AAAS
ABCC8
ACTN3
ADCY8
ADPGK
ADRA2A
AGER
AIFM1
ALDH5A1
ALDOB
ALDOC
ANO1
APPL1
APPL2
AQP3
ARPP19
ARRB1
ART3
ASIP
ASNS
ASPSCR1
ATF4
ATG14
BAD
BAIAP3
BCL2
BECN1
BPGM
BRS3
BRSK2
C1QTNF1
C2CD2L
C2CD5
C3
CACNB3
CALR
CANX
CAPN10
CARTPT
CASR
CBL
CCPG1
CDK1
CDK16
CDT1
CFTR
CLGN
CLIP3
CLTCL1
CMA1
COX11
CPB2
CREBL2
CREM
CRH
CXCL2
CYBA
DCXR
DDIT4
DLAT
DNAJC3
DNM1L
DPP4
DRD1
DUSP12
DYNLL1
DYRK2
EDN1
EDNRA
EFNA5
EIF2AK3
ELF3
ENDOG
ENO1
ENPP1
ENY2
EPHA5
EPM2AIP1
ERN1
ESRRB
FBP1
FBP2
FGF21
FIS1
FKBP1B
FKBP2
FOXA2
FOXO1
FOXO3
G6PC3
G6PD
GAA
GABARAPL3
GADD45A
GAPDH
GAS6
GATA4
GCG
GCGR
GCK
GCKR
GCLC
GCLM
GFAP
GFPT1
GH1
GHRHR
GIP
GNB3
GNPDA1
GOT1
GPC3
GPER1
GPI
GPLD1
GPR27
GPR68
GRB10
GRIK5
GSK3A
GSK3B
GYS1
H6PD
HECTD4
HIF1A
HIGD1A
HIST1H4J
HK1
HK2
HK3
HKDC1
HMGN3
HNF1A
HNRNPA1
HSPA5
ICAM1
IFI16
IGF1
IGF1R
IGFBP3
IGFBP4
IGFBP5
IL1B
IMPACT
INS
INSR
IREB2
ISL1
ITFG2
KCNB1
KCNF1
KDELR2
KHK
KIF5B
KIF5C
KLF15
KPTN
LCMT1
LIN28A
LNPEP
LRP1
LRP5
LRP5L
MAP4K4
MAPK14
MEF2A
MEN1
MLXIPL
MPC2
MYBBP1A
NADK
NAMPT
NDC1
NDUFB3
NEUROD1
NFE2L1
NFE2L2
NGFR
NISCH
NME1
NOX4
NPY1R
NR4A3
NUCKS1
NUP107
NUP133
NUP153
NUP155
NUP160
NUP188
NUP205
NUP210
NUP214
NUP37
NUP43
NUP50
NUP54
NUP62
NUP85
NUP88
NUP93
NUP98
NUPL2
OCLN
ONECUT1
OPA1
OPRK1
PASK
PAX2
PAX6
PBK
PC
PCSK1
PDHA2
PDIA3
PDIA4
PDIA6
PDK1
PDK2
PDK3
PDK4
PDX1
PEA15
PFKFB1
PFKFB2
PFKFB3
PFKFB4
PFKL
PFKM
PFKP
PGAM1
PGAM2
PGK1
PGK2
PGM1
PGM5
PGP
PHKG2
PHLDA2
PICK1
PID1
PIGA
PIH1D1
PKLR
PKM
PLK3
PMAIP1
POLG
POM121
POM121C
POU4F2
PPEF2
PPIB
PPP1R3A
PPP1R3D
PPP2CA
PPP2CB
PPP2R1A
PPP2R1B
PPP2R5D
PPP3CA
PPP3CB
PRAME
PREB
PRKCB
PRKCE
PRKCI
PRKCZ
PTH
PTPRN
PTPRN2
PYGL
RAB11B
RAB11FIP2
RAB11FIP5
RAE1
RAF1
RANBP2
RAP1A
RELB
RGN
RHOQ
RNASEL
RORC
RPS6KB1
RRM2
RRP8
RTN2
SARS
SEC11A
SEC13
SEH1L
SEMG1
SEPHS2
SERP1
SERPINF1
SESN1
SFN
SH3GLB1
SIDT2
SIK1
SIK2
SIRT1
SLC1A2
SLC25A10
SLC25A11
SLC25A12
SLC25A13
SLC29A1
SLC2A3
SLC2A8
SLC35B1
SLC37A1
SLC37A4
SLC3A2
SLC5A1
SLC5A2
SLC5A3
SLC5A4
SMARCA4
SMARCB1
SORD
SORT1
SOX4
SPCS1
SPCS2
SPCS3
SRC
SRF
SRI
STX4
STXBP3
SYBU
SZT2
TBC1D4
TBL2
TERT
TFAP2B
TFF3
TFRC
TGIF1
TH
TIAM1
TKTL1
TP53
TPI1
TPR
TRA2B
TRIP10
TRPM4
TRPS1
TSC1
TXNIP
UCP2
UGP2
UNC13B
UPP1
USF2
VAMP2
VSNL1
WDTC1
XBP1
YES1
YWHAB
YWHAE
YWHAQ
YWHAZ
ZAP70
ZBTB20
ZMPSTE24
ZNF236
IGK

[truncated: 2 more sheets: intersection metabolism genes, 29 metabolism genes related OS]
